# Supplementary material for: Phylogenomic analysis reveals persistence of gonococcal strains with reduced-susceptibility to extended-spectrum cephalosporins and mosaic penA-34
Source: Nat Commun. 2021 Jun 21;12:3801. doi: 10.1038/s41467-021-24072-1 (PMC8217231; doi:10.1038/s41467-021-24072-1)
Supplement: Supplementary file 3 — Supplementary Data 1 [file 41467_2021_24072_MOESM3_ESM.xlsx]

## Sheet: Supplementary Table 1
Sample Identifier	BioProject	BioSample	SRA Accession	Year	Sex of sex partner	HHS-region	Penicillin MIC (µg/mL)	Tetracycline MIC (µg/mL)	Cefixime MIC (µg/mL)	Ceftriaxone MIC (µg/mL)	Ciprofloxacin MIC (µg/mL)	Azithromycin MIC (µg/mL)	MLST	NG-MAST	NG-STAR	cgST (N. gonorrhoeae cgMLST v1.0)	Ng_cgc_c400	no. of mutated 23S rRNA alleles with C2611T mutation	no. of mutated 23S rRNA alleles with A2059G mutation	MtrR mosaic	MtrR promoter	MtrR 120 promoter	MtrR -35	MtrR aa39	MtrR aa44	MtrR aa45	MtrR aa47	MtrR aa79	MtrR aa105	MtrR premature stop	PBP2 Pattern	penA aa311	penA aa312	penA aa316	penA D345ins	penA aa483	penA aa501	penA aa512	penA aa542	penA aa545	penA aa549	penA aa551	PonA aa421	PorB G120/A121	rpoB aa201	rpoB aa364	rpoB aa471	rpoB aa553	rpoD aa89
ERR1067800	PRJEB7904	SAMEA3462856	ERR1067800	2013	MSW	HHS:3	0.25	0.5	0.015	0.008	2	0.125	7363	4416	90	9609	159	WT	WT	FALSE	DEL	G	G	A	R	G	L	N	Y	FALSE	44.001	A	I	V	TRUE	T	T	N	G	G	A	L	P	WT	R	R	D	H	A
ERR1067801	PRJEB7904	SAMEA3462857	ERR1067801	2013	MSW	HHS:3	0.25	0.25	0.015	0.008	0.015	0.125	10317	8968	90	9610	33	WT	WT	FALSE	A	G	G	A	R	G	L	D	Y	FALSE	14.001	A	I	V	TRUE	T	A	N	G	G	A	P	L	WT	R	R	D	H	A
ERR1067802	PRJEB7904	SAMEA3462858	ERR1067802	2013	MSW	HHS:3	0.25	0.5	0.015	0.008	0.015	0.5	9363	7752	90	9611	3	WT	WT	FALSE	A	G	G	T	H	G	L	D	H	FALSE	2.001	A	I	V	TRUE	T	A	N	G	G	A	P	L	WT	R	R	D	N	WT
ERR1067803	PRJEB7904	SAMEA3462859	ERR1067803	2013	MSW	HHS:4	1	0.25	0.03	0.015	0.015	0.25	10931	508	90	9612	217	WT	WT	FALSE	DEL	G	G	A	R	D	L	D	H	FALSE	22.001	A	I	V	TRUE	T	A	N	G	G	A	P	P	G120D, A121N	R	R	D	H	A
ERR1067804	PRJEB7904	SAMEA3462860	ERR1067804	2013	MSM	HHS:4	0.25	1	0.03	0.008	0.015	1	9363	2992	90	9613	3	WT	WT	FALSE	A	G	G	T	H	G	L	D	H	FALSE	2.001	A	I	V	TRUE	T	A	N	G	G	A	P	L	WT	R	R	D	N	WT
ERR1067805	PRJEB7904	SAMEA3462861	ERR1067805	2013	MSM	HHS:5	4	2	0.06	0.06	32	0.5	1901	8820	90	9614	18	WT	WT	FALSE	DEL	G	G	A	R	G	L	D	Y	FALSE	12.004	A	I	V	TRUE	T	A	N	G	G	A	S	P	G120K, A121D	R	R	D	N	WT
ERR1067806	PRJEB7904	SAMEA3462862	ERR1067806	2013	MSW	HHS:5	0.25	0.25	0.015	0.008	0.015	0.125	6962	4392	254	-	-	WT	WT	FALSE	A	G	G	A	R	G	L	N	Y	FALSE	22.001	A	I	V	TRUE	T	A	N	G	G	A	P	L	WT	R	R	D	H	A
ERR1067807	PRJEB7904	SAMEA3462863	ERR1067807	2013	MSW	HHS:5	0.5	0.25	0.015	0.008	0.015	0.5	10931	508	90	9615	217	WT	WT	FALSE	DEL	G	G	A	R	D	L	D	H	FALSE	22.001	A	I	V	TRUE	T	A	N	G	G	A	P	P	G120D, A121N	R	R	D	H	A
ERR1067808	PRJEB7904	SAMEA3462864	ERR1067808	2013	MSM	HHS:5	0.5	1	0.015	0.008	0.015	0.5	1584	-	90	-	-	WT	WT	FALSE	A	G	G	A	R	G	L	D	H	TRUE	14.001	A	I	V	TRUE	T	A	N	G	G	A	P	L	G120K, A121D	R	R	D	H	A
ERR1067809	PRJEB7904	SAMEA3462865	ERR1067809	2013	MSW	HHS:5	2	2	0.03	0.015	0.015	1	12093	7977	90	9616	24	WT	WT	FALSE	DEL	G	G	A	R	G	L	D	Y	FALSE	9.001	A	I	V	TRUE	T	A	N	G	G	A	L	P	G120K, A121D	R	R	D	H	A
ERR1067810	PRJEB7904	SAMEA3462866	ERR1067810	2013	MSW	HHS:6	0.5	0.25	0.015	0.008	0.03	0.125	8154	-	90	-	-	WT	WT	FALSE	A	G	G	T	R	G	L	D	H	FALSE	19.001	A	I	V	TRUE	T	A	N	G	G	A	P	L	WT	R	R	D	H	A
ERR1067811	PRJEB7904	SAMEA3462867	ERR1067811	2013	MSW	HHS:6	1	16	0.03	0.008	0.5	1	10932	4321	90	9617	220	WT	WT	FALSE	A	G	G	A	R	D	L	D	H	FALSE	22.001	A	I	V	TRUE	T	A	N	G	G	A	P	L	WT	R	R	D	H	A
ERR1067812	PRJEB7904	SAMEA3462868	ERR1067812	2013	MSW	HHS:6	0.25	1	0.015	0.008	0.015	1	11422	7976	90	9618	3	WT	WT	FALSE	A	G	G	T	H	G	L	D	H	FALSE	2.001	A	I	V	TRUE	T	A	N	G	G	A	P	L	WT	R	R	D	N	WT
ERR1067813	PRJEB7904	SAMEA3462869	ERR1067813	2013	MSMW	HHS:9	0.25	0.25	0.06	0.008	1	0.125	1901	3149	90	8678	3	WT	WT	FALSE	DEL	G	G	A	R	G	L	D	Y	FALSE	34.001	A	M	T	FALSE	T	A	Y	G	S	A	P	P	G120K, A121N	R	R	D	H	A
ERR1067814	PRJEB7904	SAMEA3462870	ERR1067814	2013	Unknown	HHS:3	0.5	0.5	0.015	0.008	0.015	0.25	1893	8463	90	9619	19	WT	WT	FALSE	A	G	G	A	R	D	L	D	H	FALSE	9.001	A	I	V	TRUE	T	A	N	G	G	A	L	L	WT	R	R	D	H	A
ERR1067815	PRJEB7904	SAMEA3462871	ERR1067815	2013	MSM	HHS:3	0.25	1	0.06	0.03	2	0.25	7363	2400	90	9620	159	WT	WT	FALSE	DEL	G	G	A	R	G	L	N	Y	FALSE	44.001	A	I	V	TRUE	T	T	N	G	G	A	L	P	G120K, A121D	R	R	D	H	A
ERR1067816	PRJEB7904	SAMEA3462872	ERR1067816	2013	MSW	HHS:3	0.5	1	0.06	0.008	0.015	0.5	9363	-	90	9621	3	WT	WT	FALSE	A	G	G	T	H	G	L	D	H	FALSE	22.001	A	I	V	TRUE	T	A	N	G	G	A	P	L	G120K, A121N	R	R	D	N	WT
ERR1067817	PRJEB7904	SAMEA3462873	ERR1067817	2013	MSM	HHS:3	0.5	2	0.015	0.015	0.015	1	9363	8241	90	9622	3	WT	WT	TRUE	A	G	G	A	R	G	L	N	H	FALSE	2.001	A	I	V	TRUE	T	A	N	G	G	A	P	L	G120K, A121N	R	R	D	N	WT
ERR1067818	PRJEB7904	SAMEA3462874	ERR1067818	2013	MSW	HHS:3	2	0.5	0.015	0.008	0.015	0.5	10317	-	90	9623	33	WT	WT	FALSE	A	G	G	A	R	G	L	D	H	TRUE	14.001	A	I	V	TRUE	T	A	N	G	G	A	P	L	WT	R	R	D	H	A
ERR1067820	PRJEB7904	SAMEA3462876	ERR1067820	2013	MSM	HHS:9	2	2	0.015	0.015	16	1	1579	437	90	8648	3	WT	WT	FALSE	DEL	G	G	A	R	G	L	D	Y	FALSE	3.001	A	I	V	TRUE	T	A	N	G	G	A	P	P	G120K, A121D	R	R	D	H	A
ERR1067821	PRJEB7904	SAMEA3462877	ERR1067821	2013	MSW	HHS:9	0.25	1	0.03	0.008	0.015	1	9363	730	90	9624	3	WT	WT	FALSE	A	G	G	T	H	G	L	D	H	FALSE	2.001	A	I	V	TRUE	T	A	N	G	G	A	P	L	A121S	R	R	D	H	A
ERR1067822	PRJEB7904	SAMEA3462878	ERR1067822	2013	MSW	HHS:3	1	0.5	0.03	0.015	0.015	0.125	13525	-	709	-	-	WT	WT	FALSE	A	G	G	A	R	G	L	N	Y	TRUE	9.001	A	I	V	TRUE	T	A	N	G	G	A	L	L	A121S	R	R	D	H	A
ERR1067823	PRJEB7904	SAMEA3462879	ERR1067823	2013	MSW	HHS:9	2	4	0.25	0.06	16	0.5	1901	4533	90	8716	3	WT	WT	FALSE	DEL	G	G	A	R	G	L	D	Y	FALSE	34.001	A	M	T	FALSE	T	A	Y	G	S	A	P	P	G120K, A121N	R	R	D	H	A
ERR191730	PRJEB2999	SAMEA1690394	ERR191730	2009	MSM	HHS:5	4	4	0.25	0.125	16	1	1901	1407	90	260	3	WT	WT	FALSE	DEL	G	G	A	R	G	L	D	Y	FALSE	2.023	NF	NF	NF	NF	NF	NF	NF	NF	NF	NF	NF	P	G120K, A121N	R	R	D	H	A
ERR191732	PRJEB2999	SAMEA1690469	ERR191732	2009	MSM	HHS:5	4	4	0.25	0.125	16	1	1901	1407	90	147	3	WT	WT	FALSE	DEL	G	G	A	R	G	L	D	Y	FALSE	34.001	A	M	T	FALSE	T	A	Y	G	S	A	P	P	G120K, A121N	R	R	D	H	A
ERR191734	PRJEB2999	SAMEA1690501	ERR191734	2009	MSM	HHS:5	4	4	0.5	0.06	16	1	1901	-	90	151	3	WT	WT	FALSE	DEL	G	G	A	R	G	L	D	Y	FALSE	34.001	A	M	T	FALSE	T	A	Y	G	S	A	P	P	G120K, A121N	R	R	D	H	A
ERR191736	PRJEB2999	SAMEA1690387	ERR191736	2009	MSM	HHS:5	2	2	0.25	0.06	16	0.5	1901	4986	251	195	3	WT	WT	FALSE	DEL	G	G	A	R	G	L	D	Y	FALSE	34.001	A	M	T	FALSE	T	A	Y	G	S	A	P	P	G120K, A121N	R	R	D	H	A
ERR191738	PRJEB2999	SAMEA1690379	ERR191738	2009	MSM	HHS:8	1	2	0.25	0.03	0.015	0.25	8126	359	251	95	16	WT	WT	FALSE	A	G	G	A	R	D	L	D	H	FALSE	66.001	A	I	V	TRUE	T	A	Y	G	G	T	P	L	A121S	R	R	D	N	WT
ERR191740	PRJEB2999	SAMEA1690433	ERR191740	2009	Unknown	HHS:5	2	0.5	0.25	0.06	0.015	0.25	1893	860	90	268	19	WT	WT	FALSE	A	G	G	A	R	D	L	D	H	FALSE	9.002	A	I	V	TRUE	T	A	N	G	G	A	L	P	A121S	R	R	D	H	A
ERR191742	PRJEB2999	SAMEA1690438	ERR191742	2009	MSW	HHS:5	1	1	0.25	0.125	0.015	0.5	10311	multiple	90	-	-	WT	WT	FALSE	DEL	G	G	A	R	G	L	D	Y	FALSE	11.001	A	I	V	TRUE	T	V	N	G	G	A	L	P	A121S	R	R	D	H	A
ERR191750	PRJEB2999	SAMEA1690375	ERR191750	2009	MSM	HHS:9	4	2	0.25	0.06	32	1	1901	1407	90	241	3	WT	WT	FALSE	DEL	G	G	A	R	G	L	D	Y	FALSE	34.001	A	M	T	FALSE	T	A	Y	G	S	A	P	P	G120K, A121N	R	R	D	H	A
ERR191752	PRJEB2999	SAMEA1690444	ERR191752	2009	MSW	HHS:9	2	2	0.25	0.03	16	0.5	1901	1405	90	223	3	WT	WT	FALSE	DEL	G	G	A	R	G	L	D	Y	FALSE	34.001	A	M	T	FALSE	T	A	Y	G	S	A	P	P	G120K, A121G	R	R	D	H	A
ERR191754	PRJEB2999	SAMEA1690396	ERR191754	2009	MSM	HHS:9	2	2	0.25	0.06	16	0.5	1901	1407	90	166	3	WT	WT	FALSE	DEL	G	G	A	R	G	L	D	Y	FALSE	34.001	A	M	T	FALSE	T	A	Y	G	S	A	P	P	G120K, A121N	R	R	D	H	A
ERR191756	PRJEB2999	SAMEA1690399	ERR191756	2009	MSM	HHS:9	2	4	0.25	0.03	32	0.5	1901	1407	90	133	3	WT	WT	FALSE	DEL	G	G	A	R	G	L	D	Y	FALSE	34.001	A	M	T	FALSE	T	A	Y	G	S	A	P	P	G120K, A121N	R	R	D	H	A
ERR191758	PRJEB2999	SAMEA1690349	ERR191758	2009	MSM	HHS:9	2	4	0.25	0.06	32	0.5	1901	1407	90	122	3	WT	WT	FALSE	DEL	G	G	A	R	G	L	D	Y	FALSE	34.001	A	M	T	FALSE	T	A	Y	G	S	A	P	P	G120K, A121N	R	R	D	H	A
ERR191760	PRJEB2999	SAMEA1690401	ERR191760	2009	MSM	HHS:9	2	4	0.5	0.03	32	0.5	1901	1407	90	205	3	WT	WT	FALSE	DEL	G	G	A	R	G	L	D	Y	FALSE	34.001	A	M	T	FALSE	T	A	Y	G	S	A	P	P	G120K, A121N	R	R	D	H	A
ERR191762	PRJEB2999	SAMEA1690441	ERR191762	2009	MSW	HHS:9	4	4	0.25	0.06	16	0.25	1901	2212	90	300	3	WT	WT	FALSE	DEL	G	G	A	R	G	L	D	Y	FALSE	34.001	A	M	T	FALSE	T	A	Y	G	S	A	P	P	G120K, A121N	R	R	D	H	A
ERR191764	PRJEB2999	SAMEA1690388	ERR191764	2009	MSW	HHS:9	4	4	0.25	0.125	32	1	1901	-	251	187	3	WT	WT	FALSE	DEL	G	G	A	R	G	L	D	Y	FALSE	34.001	A	M	T	FALSE	T	A	Y	G	S	A	P	P	G120K, A121N	R	R	D	H	A
ERR191766	PRJEB2999	SAMEA1690348	ERR191766	2009	MSM	HHS:9	2	4	0.5	0.125	32	0.5	1901	1407	90	276	3	WT	WT	FALSE	DEL	G	G	A	R	G	L	D	Y	FALSE	34.001	A	M	T	FALSE	T	A	Y	G	S	A	P	P	G120K, A121N	R	R	D	H	A
ERR191768	PRJEB2999	SAMEA1690361	ERR191768	2009	MSW	HHS:9	4	4	0.25	0.125	16	1	1901	-	251	167	3	WT	WT	FALSE	DEL	G	G	A	R	G	L	D	Y	FALSE	34.001	A	M	T	FALSE	T	A	Y	G	S	A	P	P	G120K, A121N	R	R	D	H	A
ERR191770	PRJEB2999	SAMEA1690371	ERR191770	2009	MSMW	HHS:9	4	4	0.25	0.125	16	1	1901	1407	251	298	3	WT	WT	FALSE	DEL	G	G	A	R	G	L	D	Y	FALSE	34.001	A	M	T	FALSE	T	A	Y	G	S	A	P	P	G120K, A121N	R	R	D	H	A
ERR191772	PRJEB2999	SAMEA1690351	ERR191772	2009	MSW	HHS:9	4	2	0.25	0.06	16	1	1901	-	251	136	3	WT	WT	FALSE	DEL	G	G	A	R	G	L	D	Y	FALSE	34.001	A	M	T	FALSE	T	A	Y	G	S	A	P	P	G120K, A121N	R	R	D	H	A
ERR191774	PRJEB2999	SAMEA1690482	ERR191774	2009	MSW	HHS:9	2	2	0.25	0.06	16	1	1901	-	251	165	3	WT	WT	FALSE	DEL	G	G	A	R	G	L	D	Y	FALSE	34.001	A	M	T	FALSE	T	A	Y	G	S	A	P	P	G120K, A121N	R	R	D	H	A
ERR191776	PRJEB2999	SAMEA1690340	ERR191776	2009	MSW	HHS:9	4	4	0.25	0.06	16	1	1901	-	90	140	3	WT	WT	FALSE	DEL	G	G	A	R	G	L	D	Y	FALSE	34.001	A	M	T	FALSE	T	A	Y	G	S	A	P	P	G120K, A121N	R	R	D	H	A
ERR191778	PRJEB2999	SAMEA1690460	ERR191778	2009	MSW	HHS:9	2	4	0.25	0.06	16	1	1901	-	251	186	3	WT	WT	FALSE	DEL	G	G	A	R	G	L	D	Y	FALSE	34.001	A	M	T	FALSE	T	A	Y	G	S	A	P	P	G120K, A121N	R	R	D	H	A
ERR191780	PRJEB2999	SAMEA1690425	ERR191780	2009	MSW	HHS:9	2	2	0.25	0.06	16	0.5	1901	-	251	155	3	WT	WT	FALSE	DEL	G	G	A	R	G	L	D	Y	FALSE	34.001	A	M	T	FALSE	T	A	Y	G	S	A	P	P	G120K, A121N	R	R	D	H	A
ERR191782	PRJEB2999	SAMEA1690512	ERR191782	2009	MSW	HHS:9	2	4	0.25	0.125	16	1	1901	-	251	222	3	WT	WT	FALSE	DEL	G	G	A	R	G	L	D	Y	FALSE	34.001	A	M	T	FALSE	T	A	Y	G	S	A	P	P	G120K, A121N	R	R	D	H	A
ERR191784	PRJEB2999	SAMEA1690377	ERR191784	2009	MSM	HHS:3	2	2	0.25	0.06	16	1	1901	1407	251	189	3	WT	WT	FALSE	DEL	G	G	A	R	G	L	D	Y	FALSE	34.001	A	M	T	FALSE	T	A	Y	G	S	A	P	P	G120K, A121N	R	R	D	H	A
ERR191786	PRJEB2999	SAMEA1690322	ERR191786	2009	MSM	HHS:9	2	2	0.25	0.06	16	0.5	1901	3158	251	250	3	WT	WT	FALSE	DEL	G	G	A	R	G	L	D	Y	FALSE	72.001	A	M	T	FALSE	T	A	Y	G	S	A	A	P	G120K, A121N	R	R	D	H	A
ERR191792	PRJEB2999	SAMEA1690419	ERR191792	2009	MSMW	HHS:10	2	4	0.25	0.06	16	0.5	1901	3128	251	126	3	WT	WT	FALSE	DEL	G	G	A	R	G	L	D	Y	FALSE	34.001	A	M	T	FALSE	T	A	Y	G	S	A	P	P	G120K, A121N	R	R	D	H	A
ERR191796	PRJEB2999	SAMEA1690449	ERR191796	2009	MSM	HHS:9	4	2	0.25	0.125	16	0.5	1901	3149	251	236	3	WT	WT	FALSE	DEL	G	G	A	R	G	L	D	Y	FALSE	34.001	A	M	T	FALSE	T	A	Y	G	S	A	P	P	G120K, A121N	R	R	D	H	A
ERR191798	PRJEB2999	SAMEA1690374	ERR191798	2009	MSW	HHS:9	4	4	0.25	0.125	16	1	1901	-	251	156	3	WT	WT	FALSE	DEL	G	G	A	R	G	L	D	Y	FALSE	34.001	A	M	T	FALSE	T	A	Y	G	S	A	P	L	G120K, A121N	R	R	D	H	A
ERR191800	PRJEB2999	SAMEA1690450	ERR191800	2009	MSM	HHS:9	0.5	1	0.25	0.03	0.015	0.5	1580	5895	251	208	16	WT	WT	FALSE	A	G	G	A	R	D	L	D	H	FALSE	34.001	A	M	T	FALSE	T	A	Y	G	S	A	P	L	WT	R	R	D	H	A
ERR191802	PRJEB2999	SAMEA1690440	ERR191802	2009	MSMW	HHS:9	1	0.5	0.25	0.06	0.015	0.25	1580	5895	90	256	16	WT	WT	FALSE	A	G	G	A	R	D	L	D	H	FALSE	34.001	A	M	T	FALSE	T	A	Y	G	S	A	P	L	WT	R	R	D	H	A
ERR191804	PRJEB2999	SAMEA1690335	ERR191804	2009	MSM	HHS:9	2	2	0.25	0.06	8	0.5	1901	1407	90	219	3	WT	WT	FALSE	DEL	G	G	A	R	G	L	D	Y	FALSE	34.001	A	M	T	FALSE	T	A	Y	G	S	A	P	P	G120K, A121N	R	R	D	H	A
ERR191806	PRJEB2999	SAMEA1690496	ERR191806	2009	MSW	HHS:9	4	2	0.25	0.06	16	1	1901	4378	90	232	3	WT	WT	FALSE	DEL	G	G	A	R	G	L	D	Y	FALSE	34.001	A	M	T	FALSE	T	A	Y	G	S	A	P	P	G120K, A121N	R	R	D	H	A
ERR191808	PRJEB2999	SAMEA1690380	ERR191808	2009	MSM	HHS:10	2	1	0.25	0.06	16	0.5	1901	3158	90	211	3	WT	WT	FALSE	DEL	G	G	A	R	G	L	D	Y	FALSE	34.001	A	M	T	FALSE	T	A	Y	G	S	A	P	P	G120K, A121N	R	R	D	H	A
ERR191810	PRJEB2999	SAMEA1690424	ERR191810	2009	MSM	HHS:10	2	1	0.25	0.06	16	0.125	1901	3158	90	231	3	WT	WT	FALSE	DEL	G	G	A	R	G	L	D	Y	FALSE	34.001	A	M	T	FALSE	T	A	Y	G	S	A	P	P	G120K, A121N	R	R	D	H	A
ERR191812	PRJEB2999	SAMEA1690385	ERR191812	2009	MSM	HHS:9	2	2	0.25	0.03	0.03	0.5	9363	3935	90	85	16	WT	WT	FALSE	DEL	G	G	A	R	G	L	D	Y	FALSE	2.001	A	I	V	TRUE	T	A	N	G	G	A	P	L	G120K, A121N	R	R	D	H	A
ERR191814	PRJEB2999	SAMEA1690384	ERR191814	2009	MSM	HHS:9	2	2	0.25	0.03	32	0.5	1901	4533	90	283	3	WT	WT	FALSE	DEL	G	G	A	R	G	L	D	Y	FALSE	34.001	A	M	T	FALSE	T	A	Y	G	S	A	P	P	G120K, A121N	R	R	D	H	T
ERR191818	PRJEB2999	SAMEA1690459	ERR191818	2009	MSM	HHS:9	2	16	0.25	0.03	32	1	1901	1407	90	275	3	WT	WT	FALSE	DEL	G	G	A	R	G	L	D	Y	FALSE	34.001	A	M	T	FALSE	T	A	Y	G	S	A	P	P	G120K, A121N	R	R	D	H	A
ERR191820	PRJEB2999	SAMEA1690422	ERR191820	2010	MSM	HHS:5	4	4	0.25	0.06	16	1	1901	-	90	148	3	WT	WT	FALSE	DEL	G	G	A	R	G	L	D	Y	FALSE	34.001	A	M	T	FALSE	T	A	Y	G	S	A	P	P	G120K, A121N	R	R	D	H	A
ERR191822	PRJEB2999	SAMEA1690484	ERR191822	2010	MSM	HHS:5	4	4	0.25	0.125	16	1	1901	-	255	139	3	WT	WT	FALSE	DEL	G	G	A	R	G	L	D	Y	FALSE	34.001	A	M	T	FALSE	T	A	Y	G	S	A	P	P	G120K, A121N	R	R	D	H	A
ERR191824	PRJEB2999	SAMEA1690325	ERR191824	2010	MSM	HHS:5	2	4	0.25	0.06	16	1	1901	1407	90	284	3	WT	WT	FALSE	DEL	G	G	A	R	G	L	D	Y	FALSE	34.001	A	M	T	FALSE	T	A	Y	G	S	A	P	P	G120K, A121N	R	R	D	H	A
ERR222892	PRJEB2090	SAMEA1677331	ERR222892	2010	MSW	HHS:9	0.5	1	0.25	0.03	0.015	0.5	1580	5895	90	273	16	WT	WT	FALSE	A	G	G	A	R	D	L	D	H	FALSE	34.001	A	M	T	FALSE	T	A	Y	G	S	A	P	L	WT	R	R	D	H	A
ERR222894	PRJEB2090	SAMEA1677304	ERR222894	2010	MSMW	HHS:9	4	2	0.25	0.06	16	0.5	1901	1407	90	254	3	WT	WT	FALSE	DEL	G	G	A	R	G	L	D	Y	FALSE	34.001	A	M	T	FALSE	T	A	Y	G	S	A	P	P	G120K, A121N	R	R	D	H	A
ERR222896	PRJEB2090	SAMEA1677399	ERR222896	2010	MSM	HHS:9	1	1	0.25	0.015	0.015	0.5	1580	-	90	181	16	WT	WT	FALSE	A	G	G	A	R	D	L	D	H	FALSE	34.001	A	M	T	FALSE	T	A	Y	G	S	A	P	L	WT	R	R	D	H	A
ERR222898	PRJEB2090	SAMEA1677426	ERR222898	2010	MSW	HHS:9	1	1	0.25	0.015	0.015	0.5	1580	-	90	128	16	WT	WT	FALSE	A	G	G	A	R	D	L	D	H	FALSE	34.001	A	M	T	FALSE	T	A	Y	G	S	A	P	L	WT	R	R	D	H	A
ERR222900	PRJEB2090	SAMEA1677487	ERR222900	2010	MSM	HHS:9	1	1	0.25	0.015	0.015	0.5	1580	5895	90	239	16	WT	WT	FALSE	A	G	G	A	R	D	L	D	H	FALSE	34.001	A	M	T	FALSE	T	A	Y	G	S	A	P	L	WT	R	R	D	H	A
ERR222902	PRJEB2090	SAMEA1677481	ERR222902	2010	MSM	HHS:9	1	1	0.25	0.06	0.015	0.5	1580	5895	90	244	16	WT	WT	FALSE	A	G	G	A	R	D	L	D	H	FALSE	34.001	A	M	T	FALSE	T	A	Y	G	S	A	P	L	WT	R	R	D	H	A
ERR222904	PRJEB2090	SAMEA1677479	ERR222904	2010	MSM	HHS:9	4	2	0.25	0.125	16	1	1901	1407	90	278	3	WT	WT	FALSE	DEL	G	G	A	R	G	L	D	Y	FALSE	34.001	A	M	T	FALSE	T	A	Y	G	S	A	P	P	G120K, A121N	R	R	D	H	A
ERR222906	PRJEB2090	SAMEA1677323	ERR222906	2010	MSM	HHS:9	1	1	0.25	0.06	0.015	0.5	1580	-	90	191	16	WT	WT	FALSE	A	G	G	A	R	D	L	D	H	FALSE	72.001	A	M	T	FALSE	T	A	Y	G	S	A	A	L	WT	R	R	D	H	A
ERR222908	PRJEB2090	SAMEA1677308	ERR222908	2010	MSM	HHS:9	0.5	0.5	0.25	0.03	0.015	0.5	1580	-	90	169	16	WT	WT	FALSE	A	G	G	A	R	D	L	D	H	FALSE	34.001	A	M	T	FALSE	T	A	Y	G	S	A	P	L	WT	R	R	D	H	A
ERR222910	PRJEB2090	SAMEA1677423	ERR222910	2010	MSM	HHS:9	0.5	0.5	0.25	0.03	0.015	0.25	1580	5895	250	215	16	WT	WT	FALSE	A	G	G	A	R	D	L	D	H	FALSE	34.001	A	M	T	FALSE	T	A	Y	G	S	A	P	L	WT	R	R	D	H	A
ERR222912	PRJEB2090	SAMEA1677316	ERR222912	2010	MSM	HHS:9	1	0.5	0.25	0.03	0.015	0.5	1580	5895	90	240	16	WT	WT	FALSE	A	G	G	A	R	D	L	D	H	FALSE	34.001	A	M	T	FALSE	T	A	Y	G	S	A	P	L	WT	R	R	D	H	A
ERR222914	PRJEB2090	SAMEA1677292	ERR222914	2010	Unknown	HHS:9	0.5	0.5	0.25	0.03	0.015	0.25	1580	5895	90	246	16	WT	WT	FALSE	A	G	G	A	R	D	L	D	H	FALSE	34.018	A	M	T	FALSE	T	A	Y	G	S	A	P	L	WT	R	R	D	H	A
ERR222916	PRJEB2090	SAMEA1677398	ERR222916	2010	Unknown	HHS:9	1	1	0.25	0.03	0.015	0.5	1580	-	90	159	16	WT	WT	FALSE	A	G	G	A	R	D	L	D	H	FALSE	34.001	A	M	T	FALSE	T	A	Y	G	S	A	P	L	WT	R	R	D	H	A
ERR222918	PRJEB2090	SAMEA1677425	ERR222918	2010	MSM	HHS:9	1	1	0.25	0.03	0.015	0.5	1580	-	90	143	16	WT	WT	FALSE	A	G	G	A	R	D	L	D	H	FALSE	34.001	A	M	T	FALSE	T	A	Y	G	S	A	P	L	WT	R	R	D	H	A
ERR222920	PRJEB2090	SAMEA1677418	ERR222920	2010	MSW	HHS:9	1	0.5	0.25	0.03	0.015	0.5	1580	5895	90	214	16	WT	WT	FALSE	A	G	G	A	R	D	L	D	H	FALSE	34.001	A	M	T	FALSE	T	A	Y	G	S	A	P	L	WT	R	R	D	H	A
ERR222922	PRJEB2090	SAMEA1677410	ERR222922	2010	MSM	HHS:9	0.5	1	0.25	0.03	0.015	0.5	1580	5895	90	132	16	WT	WT	FALSE	A	G	G	A	R	D	L	D	H	FALSE	34.001	A	M	T	FALSE	T	A	Y	G	S	A	P	L	WT	R	R	D	H	A
ERR222924	PRJEB2090	SAMEA1677414	ERR222924	2010	MSM	HHS:9	1	1	0.25	0.03	0.015	0.5	1580	5895	90	213	16	WT	WT	FALSE	A	G	G	A	R	D	L	D	H	FALSE	34.001	A	M	T	FALSE	T	A	Y	G	S	A	P	L	WT	R	R	D	H	A
ERR222926	PRJEB2090	SAMEA1677451	ERR222926	2010	MSM	HHS:9	4	4	0.25	0.06	16	1	1901	6632	90	193	3	WT	WT	FALSE	DEL	G	G	A	R	G	L	D	Y	FALSE	34.001	A	M	T	FALSE	T	A	Y	G	S	A	P	P	G120K, A121N	R	R	D	H	A
ERR222928	PRJEB2090	SAMEA1677437	ERR222928	2010	MSM	HHS:9	2	2	0.25	0.06	16	0.5	1901	6632	90	228	3	WT	WT	FALSE	DEL	G	G	A	R	G	L	D	Y	FALSE	34.001	A	M	T	FALSE	T	A	Y	G	S	A	P	P	G120K, A121N	R	R	D	H	A
ERR222930	PRJEB2090	SAMEA1677436	ERR222930	2010	MSM	HHS:10	2	1	0.25	0.03	32	0.25	1901	3158	NEW	179	3	WT	WT	FALSE	DEL	G	G	A	R	G	L	D	Y	FALSE	34.001	A	M	T	FALSE	T	A	Y	G	S	A	P	P	G120K, A121N	R	R	D	H	A
ERR222932	PRJEB2090	SAMEA1677294	ERR222932	2010	MSM	HHS:10	2	4	0.25	0.06	32	0.5	1901	1407	251	197	3	WT	WT	FALSE	DEL	G	G	A	R	G	L	D	Y	FALSE	34.001	A	M	T	FALSE	T	A	Y	G	S	A	P	P	G120K, A121N	R	R	D	H	A
ERR222934	PRJEB2090	SAMEA1677445	ERR222934	2010	MSM	HHS:10	2	4	0.25	0.06	16	0.25	1901	1407	90	226	3	WT	WT	FALSE	DEL	G	G	A	R	G	L	D	Y	FALSE	34.001	A	M	T	FALSE	T	A	Y	G	S	A	P	P	G120K, A121N	R	R	D	H	A
ERR222936	PRJEB2090	SAMEA1677343	ERR222936	2010	MSM	HHS:10	2	4	0.25	0.06	16	0.25	1901	1407	251	125	3	WT	WT	FALSE	DEL	G	G	A	R	G	L	D	Y	FALSE	34.001	A	M	T	FALSE	T	A	Y	G	S	A	P	P	G120K, A121N	R	R	D	H	A
ERR222938	PRJEB2090	SAMEA1677345	ERR222938	2010	MSM	HHS:9	2	4	0.5	0.125	16	0.5	1901	1407	90	137	3	WT	WT	FALSE	DEL	G	G	A	R	G	L	D	Y	FALSE	34.001	A	M	T	FALSE	T	A	Y	G	S	A	P	P	G120K, A121N	R	R	D	H	A
ERR222940	PRJEB2090	SAMEA1677419	ERR222940	2010	MSM	HHS:9	4	4	0.5	0.125	16	0.5	1901	1407	90	280	3	WT	WT	FALSE	DEL	G	G	A	R	G	L	D	Y	FALSE	34.001	A	M	T	FALSE	T	A	Y	G	S	A	P	P	G120K, A121N	R	R	D	H	A
ERR223603	PRJEB2999	SAMEA1690495	ERR223603	2010	MSM	HHS:5	2	4	0.5	0.125	16	0.5	1901	1407	90	204	3	WT	WT	FALSE	DEL	G	G	A	R	G	L	D	Y	FALSE	34.001	A	M	T	FALSE	T	A	Y	G	S	A	P	P	G120K, A121N	R	R	D	H	A
ERR223605	PRJEB2999	SAMEA1690467	ERR223605	2010	MSW	HHS:5	4	4	0.5	0.25	16	1	1901	437	251	267	3	WT	WT	FALSE	DEL	G	G	A	R	G	L	D	Y	FALSE	34.001	A	M	T	FALSE	T	A	Y	G	S	A	P	P	G120K, A121D	R	R	D	H	A
ERR223607	PRJEB2999	SAMEA1690416	ERR223607	2010	MSM	HHS:8	2	2	0.25	0.06	16	0.125	1901	1407	90	299	3	WT	WT	FALSE	DEL	G	G	A	R	G	L	D	Y	FALSE	34.001	A	M	T	FALSE	T	A	Y	G	S	A	P	P	G120K, A121N	R	R	D	H	A
ERR223609	PRJEB2999	SAMEA1690339	ERR223609	2010	MSM	HHS:8	2	4	0.25	0.03	16	0.5	1901	1407	90	293	3	WT	WT	FALSE	DEL	G	G	A	R	G	L	D	Y	FALSE	34.001	A	M	T	FALSE	T	A	Y	G	S	A	P	P	G120K, A121N	R	R	D	H	A
ERR223611	PRJEB2999	SAMEA1690480	ERR223611	2010	MSW	HHS:8	1	2	0.25	0.06	16	0.5	1901	4269	251	127	3	WT	WT	FALSE	DEL	G	G	A	R	G	L	D	Y	FALSE	34.001	A	M	T	FALSE	T	A	Y	G	S	A	P	P	G120K, A121N	R	R	D	H	A
ERR223613	PRJEB2999	SAMEA1690437	ERR223613	2010	MSMW	HHS:4	4	4	0.25	0.125	16	0.5	1901	1407	251	172	3	WT	WT	FALSE	DEL	G	G	A	R	G	L	D	Y	FALSE	34.001	A	M	T	FALSE	T	A	Y	G	S	A	P	P	G120K, A121N	R	R	D	H	A
ERR223615	PRJEB2999	SAMEA1690493	ERR223615	2010	MSM	HHS:9	4	4	0.25	0.06	32	0.5	1901	multiple	251	252	3	WT	WT	FALSE	DEL	G	G	A	R	G	L	D	Y	FALSE	2.023	NF	NF	NF	NF	NF	NF	NF	NF	NF	NF	NF	P	G120K, A121N	R	R	D	H	A
ERR223617	PRJEB2999	SAMEA1690319	ERR223617	2010	MSM	HHS:9	4	4	0.25	0.25	32	0.5	1901	-	251	263	3	WT	WT	FALSE	DEL	G	G	A	R	G	L	D	Y	FALSE	2.023	NF	NF	NF	NF	NF	NF	NF	NF	NF	NF	NF	P	G120K, A121N	R	R	D	H	A
ERR223619	PRJEB2999	SAMEA1690464	ERR223619	2010	MSMW	HHS:9	2	4	0.25	0.03	32	0.5	1901	-	251	112	3	WT	WT	FALSE	DEL	G	G	A	R	G	L	D	Y	FALSE	34.001	A	M	T	FALSE	T	A	Y	G	S	A	P	P	G120K, A121N	R	R	D	H	A
ERR223621	PRJEB2999	SAMEA1690344	ERR223621	2010	MSM	HHS:9	4	4	0.5	0.06	16	0.5	1901	1407	256	182	3	WT	WT	FALSE	DEL	G	G	A	R	G	L	D	Y	FALSE	34.001	A	M	T	FALSE	T	A	Y	G	S	A	P	P	G120K, A121N	R	R	D	H	A
ERR223623	PRJEB2999	SAMEA1690413	ERR223623	2010	MSW	HHS:9	1	2	0.25	0.06	16	0.25	10312	1407	90	101	3	WT	WT	FALSE	DEL	G	G	A	R	G	L	D	Y	FALSE	34.001	A	M	T	FALSE	T	A	Y	G	S	A	P	P	G120K, A121N	R	R	D	H	A
ERR223625	PRJEB2999	SAMEA1690378	ERR223625	2010	MSMW	HHS:9	1	2	0.25	0.06	16	0.25	10312	1407	90	184	3	WT	WT	FALSE	DEL	G	G	A	R	G	L	D	Y	FALSE	34.001	A	M	T	FALSE	T	A	Y	G	S	A	P	P	G120K, A121N	R	R	D	H	A
ERR223627	PRJEB2999	SAMEA1690392	ERR223627	2010	MSM	HHS:9	2	2	0.5	0.06	16	0.5	1901	-	90	196	3	WT	WT	FALSE	DEL	G	G	A	R	G	L	D	Y	FALSE	34.001	A	M	T	FALSE	T	A	Y	G	S	A	P	P	G120K, A121N	R	R	D	H	A
ERR223629	PRJEB2999	SAMEA1690475	ERR223629	2010	MSMW	HHS:9	2	2	0.25	0.125	16	0.5	1901	-	90	265	3	WT	WT	FALSE	DEL	G	G	A	R	G	L	D	Y	FALSE	34.001	A	M	T	FALSE	T	A	Y	G	S	A	P	P	G120K, A121N	R	R	D	H	A
ERR223633	PRJEB2999	SAMEA1690463	ERR223633	2010	MSM	HHS:9	1	0.5	0.25	0.03	8	0.25	1901	-	90	161	3	WT	WT	FALSE	DEL	G	G	A	R	G	L	D	Y	FALSE	34.001	A	M	T	FALSE	T	A	Y	G	S	A	P	P	A121S	R	R	D	H	A
ERR223635	PRJEB2999	SAMEA1690390	ERR223635	2010	MSM	HHS:9	2	4	0.25	0.03	32	0.5	1901	1407	90	154	3	WT	WT	FALSE	DEL	G	G	A	R	G	L	D	Y	FALSE	34.001	A	M	T	FALSE	T	A	Y	G	S	A	P	P	G120K, A121N	R	R	D	H	A
ERR223637	PRJEB2999	SAMEA1690329	ERR223637	2010	MSM	HHS:9	2	4	0.25	0.03	32	0.5	1901	1407	251	238	3	WT	WT	FALSE	DEL	G	G	A	R	G	L	D	Y	FALSE	34.001	A	M	T	FALSE	T	A	Y	G	S	A	P	P	G120K, A121N	R	R	D	H	A
ERR223639	PRJEB2999	SAMEA1690442	ERR223639	2010	MSM	HHS:9	2	2	0.25	0.03	32	0.5	1901	1407	90	194	3	WT	WT	FALSE	DEL	G	G	A	R	G	L	D	Y	FALSE	34.001	A	M	T	FALSE	T	A	Y	G	S	A	P	P	G120K, A121N	R	R	D	H	A
ERR223641	PRJEB2999	SAMEA1690430	ERR223641	2010	MSM	HHS:9	2	4	0.5	0.03	16	0.5	1901	1407	90	150	3	WT	WT	FALSE	DEL	G	G	A	R	G	L	D	Y	FALSE	34.001	A	M	T	FALSE	T	A	Y	G	S	A	P	P	G120K, A121N	R	R	D	H	A
ERR223643	PRJEB2999	SAMEA1690386	ERR223643	2010	MSM	HHS:9	2	2	0.25	0.06	32	0.5	1901	1407	90	146	3	WT	WT	FALSE	DEL	G	G	A	R	G	L	D	Y	FALSE	34.001	A	M	T	FALSE	T	A	Y	G	S	A	P	P	G120K, A121N	R	R	D	H	A
ERR223645	PRJEB2999	SAMEA1690410	ERR223645	2010	MSM	HHS:9	4	4	0.25	0.125	32	1	1901	1407	90	229	3	WT	WT	FALSE	DEL	G	G	A	R	G	L	D	Y	FALSE	34.001	A	M	T	FALSE	T	A	Y	G	S	A	P	P	G120K, A121N	R	R	D	H	A
ERR223647	PRJEB2999	SAMEA1690455	ERR223647	2010	MSW	HHS:9	4	4	0.25	0.06	16	0.5	1901	-	90	218	3	WT	WT	FALSE	DEL	G	G	A	R	G	L	D	Y	FALSE	34.001	A	M	T	FALSE	T	A	Y	G	S	A	P	P	G120K, A121N	R	R	D	H	A
ERR223649	PRJEB2999	SAMEA1690508	ERR223649	2010	MSW	HHS:9	4	2	0.25	0.125	16	0.5	1901	-	90	138	3	WT	WT	FALSE	DEL	G	G	A	R	G	L	D	Y	FALSE	34.001	A	M	T	FALSE	T	A	Y	G	S	A	P	P	G120K, A121N	R	R	D	H	A
ERR223651	PRJEB2999	SAMEA1690353	ERR223651	2010	MSM	HHS:9	4	4	0.25	0.06	16	1	1901	1407	1587	212	3	WT	WT	FALSE	DEL	G	G	A	R	G	L	D	Y	FALSE	34.001	A	M	T	FALSE	T	A	Y	G	S	A	P	P	G120K, A121N	R	R	D	H	A
ERR223653	PRJEB2999	SAMEA1690405	ERR223653	2010	MSW	HHS:9	2	4	0.25	0.125	16	1	1901	-	90	210	3	WT	WT	FALSE	DEL	G	G	A	R	G	L	D	Y	FALSE	34.001	A	M	T	FALSE	T	A	Y	G	S	A	P	P	G120K, A121N	R	R	D	H	A
ERR223655	PRJEB2999	SAMEA1690358	ERR223655	2010	MSW	HHS:9	1	1	0.25	0.03	0.015	0.5	1580	5895	90	233	16	WT	WT	FALSE	A	G	G	A	R	D	L	D	H	FALSE	34.001	A	M	T	FALSE	T	A	Y	G	S	A	P	L	WT	R	R	D	H	A
ERR223657	PRJEB2999	SAMEA1690447	ERR223657	2010	MSW	HHS:9	2	2	0.25	0.06	16	1	10312	1407	90	258	3	WT	WT	FALSE	DEL	G	G	A	R	G	L	D	Y	FALSE	34.001	A	M	T	FALSE	T	A	Y	G	S	A	P	P	G120K, A121N	R	R	D	H	A
ERR223659	PRJEB2999	SAMEA1690479	ERR223659	2010	MSW	HHS:9	0.5	0.5	0.25	0.03	0.015	0.5	1580	5895	90	249	16	WT	WT	FALSE	A	G	G	A	R	D	L	D	H	FALSE	34.001	A	M	T	FALSE	T	A	Y	G	S	A	P	L	WT	R	R	D	H	A
ERR223661	PRJEB2999	SAMEA1690428	ERR223661	2010	MSM	HHS:5	4	4	0.25	0.125	16	1	1901	1407	90	262	3	WT	WT	FALSE	DEL	G	G	A	R	G	L	D	Y	FALSE	34.001	A	M	T	FALSE	T	A	Y	G	S	A	P	P	G120K, A121N	R	R	D	H	A
ERR223663	PRJEB2999	SAMEA1690439	ERR223663	2010	MSM	HHS:2	8	4	0.25	0.125	16	1	1901	-	90	157	3	WT	WT	FALSE	DEL	G	G	A	R	G	L	D	Y	FALSE	34.001	A	M	T	FALSE	T	A	Y	G	S	A	P	P	G120K, A121N	R	R	D	H	A
ERR223665	PRJEB2999	SAMEA1690457	ERR223665	2010	MSM	HHS:9	2	2	0.25	0.06	8	0.5	1901	1407	90	225	3	WT	WT	FALSE	DEL	G	G	A	R	G	L	D	Y	FALSE	34.001	A	M	T	FALSE	T	A	Y	G	S	A	P	P	G120K, A121N	R	R	D	H	A
ERR223667	PRJEB2999	SAMEA1690505	ERR223667	2010	MSM	HHS:9	0.5	0.5	0.25	0.03	0.015	0.5	1580	5895	90	245	16	WT	WT	FALSE	A	G	G	A	R	D	L	D	H	FALSE	34.001	A	M	T	FALSE	T	A	Y	G	S	A	P	L	WT	R	R	D	H	A
ERR223669	PRJEB2999	SAMEA1690421	ERR223669	2010	MSM	HHS:3	4	4	0.25	0.25	16	0.5	1901	3431	90	153	3	WT	WT	FALSE	DEL	G	G	A	R	G	L	D	Y	FALSE	34.001	A	M	T	FALSE	T	A	Y	G	S	A	P	P	G120K, A121N	R	R	D	H	A
ERR223671	PRJEB2999	SAMEA1690336	ERR223671	2010	MSM	HHS:9	2	4	0.25	0.06	16	1	1901	1407	90	282	3	WT	WT	FALSE	DEL	G	G	A	R	G	L	D	Y	FALSE	34.001	A	M	T	FALSE	T	A	Y	G	S	A	P	P	G120K, A121N	R	R	D	H	A
ERR223673	PRJEB2999	SAMEA1690434	ERR223673	2010	MSM	HHS:9	1	1	0.25	0.03	0.015	0.5	1580	-	90	176	16	WT	WT	FALSE	A	G	G	A	R	D	L	D	H	FALSE	34.001	A	M	T	FALSE	T	A	Y	G	S	A	P	L	WT	R	R	D	H	A
ERR223675	PRJEB2999	SAMEA1690382	ERR223675	2010	MSM	HHS:9	1	1	0.25	0.03	0.015	0.5	1580	-	90	149	16	WT	WT	FALSE	A	G	G	A	R	D	L	D	H	FALSE	34.001	A	M	T	FALSE	T	A	Y	G	S	A	P	L	WT	R	R	D	H	A
ERR223677	PRJEB2999	SAMEA1690321	ERR223677	2010	MSM	HHS:9	1	1	0.25	0.06	0.015	0.5	1580	-	90	188	16	WT	WT	FALSE	A	G	G	A	R	D	L	D	H	FALSE	34.001	A	M	T	FALSE	T	A	Y	G	S	A	P	L	WT	R	R	D	H	A
ERR223679	PRJEB2999	SAMEA1690367	ERR223679	2010	MSM	HHS:9	1	1	0.25	0.06	0.015	1	1580	-	196	175	16	WT	WT	FALSE	A	G	G	A	R	D	L	D	H	FALSE	34.001	A	M	T	FALSE	T	A	Y	G	S	A	P	L	WT	R	R	D	H	A
ERR223681	PRJEB2999	SAMEA1690355	ERR223681	2010	MSMW	HHS:9	1	1	0.25	0.06	0.015	0.5	1580	-	90	142	16	WT	WT	FALSE	A	G	G	A	R	D	L	D	H	FALSE	34.001	A	M	T	FALSE	T	A	Y	G	S	A	P	L	WT	R	R	D	H	A
ERR223683	PRJEB2999	SAMEA1690346	ERR223683	2010	MSW	HHS:9	1	1	0.25	0.03	4	1	1901	-	90	285	3	WT	WT	FALSE	DEL	G	G	A	R	G	L	D	Y	FALSE	34.001	A	M	T	FALSE	T	A	Y	G	S	A	P	P	WT	R	R	D	H	A
ERR223685	PRJEB2999	SAMEA1690483	ERR223685	2010	MSM	HHS:10	2	2	0.5	0.06	16	0.25	1901	3128	90	121	3	WT	WT	FALSE	DEL	G	G	A	R	G	L	D	Y	FALSE	34.001	A	M	T	FALSE	T	A	Y	G	S	A	P	P	G120K, A121N	R	R	D	H	A
ERR223687	PRJEB2999	SAMEA1690400	ERR223687	2010	MSM	HHS:10	1	2	0.5	0.125	16	0.25	1901	3128	90	224	3	WT	WT	FALSE	DEL	G	G	A	R	G	L	D	Y	FALSE	34.001	A	M	T	FALSE	T	A	Y	G	S	A	P	P	G120K, A121N	R	R	D	H	A
ERR223689	PRJEB2999	SAMEA1690381	ERR223689	2010	MSM	HHS:10	1	2	0.25	0.06	16	0.25	1901	-	90	247	3	WT	WT	FALSE	DEL	G	G	A	R	G	L	D	Y	FALSE	34.001	A	M	T	FALSE	T	A	Y	G	S	A	P	P	G120K, A121N	R	R	D	H	A
ERR223691	PRJEB2999	SAMEA1690404	ERR223691	2010	MSM	HHS:10	2	2	0.25	0.06	16	0.25	1901	3128	90	230	3	WT	WT	FALSE	DEL	G	G	A	R	G	L	D	Y	FALSE	34.001	A	M	T	FALSE	T	A	Y	G	S	A	P	P	G120K, A121N	R	R	D	H	A
ERR223693	PRJEB2999	SAMEA1690426	ERR223693	2010	MSM	HHS:10	2	2	0.25	0.125	16	0.25	1901	3128	90	163	3	WT	WT	FALSE	DEL	G	G	A	R	G	L	D	Y	FALSE	34.001	A	M	T	FALSE	T	A	Y	G	S	A	P	P	G120K, A121N	R	R	D	H	A
ERR223695	PRJEB2999	SAMEA1690494	ERR223695	2010	MSM	HHS:9	4	2	0.25	0.06	16	1	1901	4556	90	243	3	WT	WT	FALSE	DEL	G	G	A	R	G	L	D	Y	FALSE	34.001	A	M	T	FALSE	T	A	Y	G	S	A	P	P	G120K, A121N	R	R	D	H	A
ERR223697	PRJEB2999	SAMEA1690334	ERR223697	2010	MSM	HHS:9	1	1	0.25	0.03	0.015	0.5	1580	-	196	185	16	WT	WT	FALSE	A	G	G	A	R	D	L	D	H	FALSE	34.001	A	M	T	FALSE	T	A	Y	G	S	A	P	L	WT	R	R	D	H	A
ERR854867	PRJEB7904	SAMEA3165268	ERR854867	2012	MSM	HHS:10	2	4	0.25	0.06	16	0.5	1901	4269	90	1129	3	WT	WT	FALSE	DEL	G	G	A	R	G	L	D	Y	FALSE	34.001	A	M	T	FALSE	T	A	Y	G	S	A	P	P	G120K, A121N	R	R	D	H	A
ERR854868	PRJEB7904	SAMEA3165295	ERR854868	2012	MSW	HHS:9	2	4	0.25	0.06	16	0.5	1901	1407	90	1163	3	WT	WT	FALSE	DEL	G	G	A	R	G	L	D	Y	FALSE	34.001	A	M	T	FALSE	T	A	Y	G	S	A	P	P	G120K, A121N	R	R	D	H	A
ERR854869	PRJEB7904	SAMEA3165296	ERR854869	2012	MSM	HHS:5	4	4	0.25	0.03	16	0.5	1901	1407	196	1164	3	WT	WT	FALSE	DEL	G	G	A	R	G	L	D	Y	FALSE	34.001	A	M	T	FALSE	T	A	Y	G	S	A	P	P	G120K, A121N	R	R	D	H	A
ERR854870	PRJEB7904	SAMEA3165299	ERR854870	2012	MSM	HHS:9	2	4	0.25	0.06	16	0.5	10312	1407	90	1166	3	WT	WT	FALSE	DEL	G	G	A	R	G	L	D	Y	FALSE	34.001	A	M	T	FALSE	T	A	Y	G	S	A	P	P	G120K, A121N	R	R	D	H	A
ERR854871	PRJEB7904	SAMEA3165343	ERR854871	2012	MSMW	HHS:9	0.25	2	0.015	0.008	8	0.25	7363	2400	90	1238	159	WT	WT	FALSE	DEL	G	G	A	R	G	L	N	Y	FALSE	77.001	A	I	V	TRUE	T	T	N	G	G	A	P	P	G120K, A121D	R	R	D	H	A
ERR854885	PRJEB7904	SAMEA3165222	ERR854885	2006	MSMW	HHS:6	4	4	0.25	0.03	8	0.5	1901	673	NEW	1076	3	WT	WT	FALSE	DEL	G	G	A	R	G	L	D	Y	FALSE	5.002	A	I	V	TRUE	T	A	N	S	G	A	P	P	G120K, A121D	R	R	D	H	A
ERR854886	PRJEB7904	SAMEA3165224	ERR854886	2006	MSW	HHS:9	4	4	0.5	0.125	64	0.25	1901	-	NEW	1150	18	WT	WT	FALSE	DEL	G	G	A	R	G	L	D	Y	FALSE	12.001	A	I	V	TRUE	T	A	N	G	G	A	S	P	G120K, A121D	R	R	D	N	WT
ERR854887	PRJEB7904	SAMEA3165225	ERR854887	2006	MSW	HHS:9	2	4	0.25	0.03	16	1	1901	1407	90	1078	3	WT	WT	FALSE	DEL	G	G	A	R	G	L	D	Y	FALSE	34.001	A	M	T	FALSE	T	A	Y	G	S	A	P	P	G120K, A121N	R	R	D	H	A
ERR854888	PRJEB7904	SAMEA3165226	ERR854888	2007	MSW	HHS:9	2	4	-	0.125	16	0.5	1901	1407	90	1079	3	WT	WT	FALSE	DEL	G	G	A	R	G	L	D	Y	FALSE	34.001	A	M	T	FALSE	T	A	Y	G	S	A	P	P	G120K, A121N	R	R	D	H	A
ERR854889	PRJEB7904	SAMEA3165228	ERR854889	2007	MSW	HHS:5	1	0.5	-	0.125	0.125	0.25	11411	-	196	1153	58	WT	WT	FALSE	A	G	G	A	R	D	L	D	H	FALSE	7.001	A	I	V	TRUE	T	V	N	S	G	A	P	P	WT	R	R	D	H	A
ERR854890	PRJEB7904	SAMEA3165229	ERR854890	2007	MSW	HHS:5	2	2	-	0.125	16	1	1901	225	90	1154	18	WT	WT	FALSE	DEL	G	G	A	R	G	L	D	Y	FALSE	12.001	A	I	V	TRUE	T	A	N	G	G	A	S	P	G120K, A121D	R	R	D	N	WT
ERR854891	PRJEB7904	SAMEA3165230	ERR854891	2007	MSW	HHS:5	2	4	-	0.25	16	0.5	1901	1342	90	1155	18	WT	WT	FALSE	DEL	G	G	A	R	G	L	D	Y	FALSE	12.001	A	I	V	TRUE	T	A	N	G	G	A	S	P	G120K, A121D	R	R	D	N	WT
ERR854892	PRJEB7904	SAMEA3165231	ERR854892	2007	MSM	HHS:5	4	4	-	0.125	16	1	1901	225	90	1156	18	WT	WT	FALSE	DEL	G	G	A	R	G	L	D	Y	FALSE	12.001	A	I	V	TRUE	T	A	N	G	G	A	S	P	G120K, A121D	R	R	D	N	WT
ERR854893	PRJEB7904	SAMEA3165232	ERR854893	2007	MSM	HHS:5	0.5	0.5	-	0.125	4	0.125	1901	-	196	1157	18	WT	WT	FALSE	DEL	G	G	A	R	G	L	D	Y	FALSE	12.001	A	I	V	TRUE	T	A	N	G	G	A	S	P	G120K, A121D	R	R	D	N	WT
ERR854894	PRJEB7904	SAMEA3165233	ERR854894	2008	MSW	HHS:9	1	2	-	0.125	8	1	1901	-	194	1080	3	WT	WT	FALSE	DEL	G	G	A	R	G	L	D	Y	FALSE	34.01	A	M	T	FALSE	T	A	Y	G	S	A	P	P	G120K, A121N	R	R	D	H	A
ERR854895	PRJEB7904	SAMEA3165234	ERR854895	2008	MSW	HHS:9	2	4	-	0.125	16	0.5	1901	1407	90	1083	3	WT	WT	FALSE	DEL	G	G	A	R	G	L	D	Y	FALSE	34.001	A	M	T	FALSE	T	A	Y	G	S	A	P	P	G120K, A121N	R	R	D	H	A
ERR854897	PRJEB7904	SAMEA3165236	ERR854897	2012	MSW	HHS:5	2	4	0.25	0.06	16	1	1901	1407	90	1085	3	WT	WT	FALSE	DEL	G	G	A	R	G	L	D	Y	FALSE	34.001	A	M	T	FALSE	T	A	Y	G	S	A	P	P	G120K, A121N	R	R	D	H	A
ERR854898	PRJEB7904	SAMEA3165238	ERR854898	2012	MSM	HHS:9	2	4	0.25	0.06	16	0.5	1901	4822	196	1086	3	WT	WT	FALSE	DEL	G	G	A	R	G	L	D	Y	FALSE	34.001	A	M	T	FALSE	T	A	Y	G	S	A	P	P	G120K, A121N	R	R	D	H	A
ERR854899	PRJEB7904	SAMEA3165239	ERR854899	2012	MSW	HHS:6	8	4	0.25	0.06	16	1	1901	-	90	1087	3	WT	WT	FALSE	DEL	G	G	A	R	G	L	D	Y	FALSE	34.001	A	M	T	FALSE	T	A	Y	G	S	A	P	P	G120K, A121N	R	R	D	H	A
ERR854900	PRJEB7904	SAMEA3165241	ERR854900	2012	MSM	HHS:5	4	4	0.25	0.125	16	1	1901	1407	90	1088	3	WT	WT	FALSE	DEL	G	G	A	R	G	L	D	Y	FALSE	34.001	A	M	T	FALSE	T	A	Y	G	S	A	P	P	G120K, A121N	R	R	D	H	A
ERR854901	PRJEB7904	SAMEA3165242	ERR854901	2012	MSM	HHS:6	4	8	0.25	0.06	16	1	1901	1407	90	1089	3	WT	WT	FALSE	DEL	G	G	A	R	G	L	D	Y	FALSE	34.001	A	M	T	FALSE	T	A	Y	G	S	A	P	P	G120K, A121N	R	R	D	H	A
ERR854902	PRJEB7904	SAMEA3165243	ERR854902	2012	MSM	HHS:9	2	4	0.25	0.06	16	1	1901	1407	90	1091	3	WT	WT	FALSE	DEL	G	G	A	R	G	L	D	Y	FALSE	34.001	A	M	T	FALSE	T	A	Y	G	S	A	P	P	G120K, A121N	R	R	D	H	A
ERR854903	PRJEB7904	SAMEA3165245	ERR854903	2012	MSMW	HHS:4	4	4	0.25	0.06	8	0.5	1901	1407	90	1093	3	WT	WT	FALSE	DEL	G	G	A	R	G	L	D	Y	FALSE	34.001	A	M	T	FALSE	T	A	Y	G	S	A	P	P	G120K, A121N	R	R	D	H	A
ERR854904	PRJEB7904	SAMEA3165246	ERR854904	2012	MSMW	HHS:5	2	4	0.25	0.06	16	1	1901	1407	90	1094	3	WT	WT	FALSE	DEL	G	G	A	R	G	L	D	Y	FALSE	34.001	A	M	T	FALSE	T	A	Y	G	S	A	P	P	G120K, A121N	R	R	D	H	A
ERR854905	PRJEB7904	SAMEA3165247	ERR854905	2012	MSW	HHS:6	2	1	1	0.5	0.015	0.5	1893	14647	90	1169	19	WT	WT	FALSE	A	G	G	A	R	D	L	D	H	FALSE	9.001	A	I	V	TRUE	T	A	N	G	G	A	L	P	G120N	H	R	D	H	A
ERR854906	PRJEB7904	SAMEA3165249	ERR854906	2012	MSM	HHS:5	2	2	0.25	0.06	16	0.5	1901	1407	90	1097	3	WT	WT	FALSE	DEL	G	G	A	R	G	L	D	Y	FALSE	34.001	A	M	T	FALSE	T	A	Y	G	S	A	P	P	G120K, A121N	R	R	D	H	A
ERR854907	PRJEB7904	SAMEA3165250	ERR854907	2012	MSW	HHS:5	2	4	0.25	0.125	16	0.5	1901	4512	90	1098	3	WT	WT	FALSE	DEL	G	G	A	R	G	L	D	Y	FALSE	34.001	A	M	T	FALSE	T	A	Y	G	S	A	P	P	G120K, A121N	R	R	D	H	A
ERR854908	PRJEB7904	SAMEA3165252	ERR854908	2012	MSM	HHS:10	2	4	0.25	0.125	16	0.5	1901	3158	256	1100	3	WT	WT	FALSE	DEL	G	G	A	R	G	L	D	Y	FALSE	34.001	A	M	T	FALSE	T	A	Y	G	S	A	P	P	G120K, A121N	R	R	D	H	A
ERR854909	PRJEB7904	SAMEA3165253	ERR854909	2006	MSM	HHS:5	0.03	0.25	0.002	0.001	0.004	1	1590	40	89	1173	160	WT	WT	FALSE	A	G	G	A	R	D	L	D	H	FALSE	76.001	A	I	V	FALSE	T	A	N	G	G	A	P	L	WT	R	R	D	H	A
ERR854910	PRJEB7904	SAMEA3165254	ERR854910	2012	MSM	HHS:9	4	2	0.25	0.06	16	1	1901	1407	90	1101	3	WT	WT	FALSE	DEL	G	G	A	R	G	L	D	Y	FALSE	34.001	A	M	T	FALSE	T	A	Y	G	S	A	P	P	G120K, A121N	R	R	D	H	A
ERR854911	PRJEB7904	SAMEA3165256	ERR854911	2012	MSM	HHS:9	2	1	0.25	0.06	16	0.25	1901	3158	90	1103	3	WT	WT	FALSE	A	G	G	T	H	G	L	D	H	FALSE	34.001	A	M	T	FALSE	T	A	Y	G	S	A	P	P	G120K, A121N	R	R	D	H	A
ERR854912	PRJEB7904	SAMEA3165257	ERR854912	2012	MSMW	HHS:10	2	2	0.25	0.125	8	0.5	1901	3158	90	1108	3	WT	WT	FALSE	DEL	G	G	A	R	G	L	D	Y	FALSE	34.001	A	M	T	FALSE	T	A	Y	G	S	A	P	P	G120K, A121N	R	R	D	H	A
ERR854913	PRJEB7904	SAMEA3165258	ERR854913	2012	MSM	HHS:8	2	4	0.25	0.06	16	0.5	1901	1407	90	1109	3	WT	WT	FALSE	DEL	G	G	A	R	G	L	D	Y	FALSE	34.001	A	M	T	FALSE	T	A	Y	G	S	A	P	P	G120K, A121N	R	R	D	H	A
ERR854914	PRJEB7904	SAMEA3165260	ERR854914	2012	MSW	HHS:5	2	4	0.25	0.06	16	1	1901	1407	251	1110	3	WT	WT	FALSE	DEL	G	G	A	R	G	L	D	Y	FALSE	34.001	A	M	T	FALSE	T	A	Y	G	S	A	P	P	G120K, A121N	R	R	D	H	A
ERR854915	PRJEB7904	SAMEA3165261	ERR854915	2012	MSM	HHS:9	4	4	0.25	0.06	32	0.5	1901	1407	709	1111	3	WT	WT	FALSE	DEL	G	G	A	R	G	L	D	Y	FALSE	34.001	A	M	T	FALSE	T	A	Y	G	S	A	P	P	G120K, A121N	R	R	D	H	A
ERR854916	PRJEB7904	SAMEA3165262	ERR854916	2012	MSMW	HHS:9	2	4	0.25	0.06	16	0.5	1901	1407	90	1117	3	WT	WT	FALSE	DEL	G	G	A	R	G	L	D	Y	FALSE	34.001	A	M	T	FALSE	T	A	Y	G	S	A	P	P	G120K, A121N	R	R	D	H	A
ERR854917	PRJEB7904	SAMEA3165264	ERR854917	2012	MSM	HHS:2	4	8	0.25	0.06	8	1	1901	3704	90	1123	3	WT	WT	FALSE	DEL	G	G	A	R	G	L	D	Y	FALSE	34.001	A	M	T	FALSE	T	A	Y	G	S	A	P	P	G120K, A121N	R	R	D	H	A
ERR854918	PRJEB7904	SAMEA3165265	ERR854918	2012	MSM	HHS:6	4	4	0.25	0.125	8	1	1901	1407	90	1124	3	1	WT	FALSE	DEL	G	G	A	R	G	L	D	Y	FALSE	34.001	A	M	T	FALSE	T	A	Y	G	S	A	P	P	G120K, A121N	R	R	D	H	A
ERR854919	PRJEB7904	SAMEA3165266	ERR854919	2012	MSMW	HHS:9	2	4	0.25	0.125	16	0.5	1901	1407	90	1128	3	WT	WT	FALSE	DEL	G	G	A	R	G	L	D	Y	FALSE	34.001	A	M	T	FALSE	T	A	Y	G	S	A	P	P	G120K, A121N	R	R	D	H	A
ERR854920	PRJEB7904	SAMEA3165269	ERR854920	2012	MSM	HHS:10	2	4	0.25	0.06	16	0.5	1901	3158	90	1130	3	WT	WT	FALSE	A	G	G	T	H	G	L	D	H	FALSE	34.001	A	M	T	FALSE	T	A	Y	G	S	A	P	P	G120K, A121N	R	R	D	H	A
ERR854921	PRJEB7904	SAMEA3165270	ERR854921	2012	MSM	HHS:6	4	4	0.25	0.125	8	1	1901	14645	90	1131	3	WT	WT	FALSE	DEL	G	G	A	R	G	L	D	Y	FALSE	34.001	A	M	T	FALSE	T	A	Y	G	S	A	P	P	G120K, A121N	R	R	D	H	A
ERR854922	PRJEB7904	SAMEA3165272	ERR854922	2012	MSM	HHS:5	2	4	0.25	0.06	16	1	1901	4512	90	1135	3	WT	WT	FALSE	DEL	G	G	A	R	G	L	D	Y	FALSE	34.001	A	M	T	FALSE	T	A	Y	G	S	A	P	P	G120K, A121N	R	R	D	H	A
ERR854923	PRJEB7904	SAMEA3165273	ERR854923	2012	MSM	HHS:9	4	2	0.25	0.125	16	0.5	1901	3158	90	1136	3	WT	WT	FALSE	A	G	G	T	H	G	L	D	H	FALSE	34.001	A	M	T	FALSE	T	A	Y	G	S	A	P	P	G120K, A121N	R	R	D	H	A
ERR854924	PRJEB7904	SAMEA3165275	ERR854924	2012	MSW	HHS:4	4	4	0.25	0.06	16	0.5	1901	1407	90	1138	3	WT	WT	FALSE	DEL	G	G	A	R	G	L	D	Y	FALSE	34.001	A	M	T	FALSE	T	A	Y	G	S	A	P	P	G120K, A121N	R	R	D	H	A
ERR854925	PRJEB7904	SAMEA3165276	ERR854925	2005	MSW	HHS:3	1	2	0.015	0.03	16	1	1901	437	90	1141	3	WT	WT	FALSE	DEL	G	G	A	R	G	L	D	Y	FALSE	5.002	A	I	V	TRUE	T	A	N	S	G	A	P	P	G120K, A121D	R	R	D	H	A
ERR854926	PRJEB7904	SAMEA3165277	ERR854926	2012	MSM	HHS:9	2	4	0.25	0.06	16	0.5	9365	1407	90	1143	3	WT	WT	FALSE	DEL	G	G	A	R	G	L	D	Y	FALSE	34.001	A	M	T	FALSE	T	A	Y	G	S	A	P	P	G120K, A121N	R	R	D	H	A
ERR854927	PRJEB7904	SAMEA3165279	ERR854927	2012	MSM	HHS:3	4	2	0.25	0.03	8	0.5	7360	1407	90	1147	3	2	WT	FALSE	DEL	G	G	A	R	G	L	D	Y	FALSE	34.001	A	M	T	FALSE	T	A	Y	G	S	A	P	P	G120K, A121N	R	R	D	H	A
ERR854928	PRJEB7904	SAMEA3165280	ERR854928	2012	MSM	HHS:9	4	4	0.25	0.06	16	1	1901	-	90	-	-	1	WT	FALSE	DEL	G	G	A	R	G	L	D	Y	FALSE	34.005	A	M	T	FALSE	T	A	Y	G	S	A	P	P	G120K, A121N	R	R	D	H	A
ERR854929	PRJEB7904	SAMEA3165282	ERR854929	2012	MSM	HHS:10	4	2	0.25	0.125	16	0.5	1901	3158	90	1148	3	WT	WT	FALSE	DEL	G	G	A	R	G	L	D	Y	FALSE	34.001	A	M	T	FALSE	T	A	Y	G	S	A	P	P	G120K, A121N	R	R	D	H	A
ERR854930	PRJEB7904	SAMEA3165283	ERR854930	2012	MSW	HHS:9	2	4	0.25	0.06	16	1	9365	1407	90	1149	3	WT	WT	FALSE	DEL	G	G	A	R	G	L	D	Y	FALSE	34.001	A	M	T	FALSE	T	A	Y	G	S	A	P	P	G120K, A121N	R	R	D	H	A
ERR854931	PRJEB7904	SAMEA3165284	ERR854931	2012	MSM	HHS:9	4	4	0.25	0.06	16	0.25	1901	3158	90	1151	3	WT	WT	FALSE	A	G	G	T	H	G	L	D	H	FALSE	34.001	A	M	T	FALSE	T	A	Y	G	S	A	P	P	G120K, A121N	R	R	D	H	A
ERR854932	PRJEB7904	SAMEA3165286	ERR854932	2012	MSW	HHS:9	2	4	0.25	0.06	16	1	1901	1407	90	1152	3	WT	WT	FALSE	DEL	G	G	A	R	G	L	D	Y	FALSE	34.001	A	M	T	FALSE	T	A	Y	G	S	A	P	P	G120K, A121N	R	R	D	H	A
ERR854933	PRJEB7904	SAMEA3165287	ERR854933	2012	MSM	HHS:9	4	2	0.25	0.06	16	1	1901	1407	91	1158	3	WT	WT	FALSE	DEL	G	G	A	R	G	L	D	Y	FALSE	34.001	A	M	T	FALSE	T	A	Y	G	S	A	P	P	G120K, A121N	R	R	D	H	A
ERR854934	PRJEB7904	SAMEA3165288	ERR854934	2013	MSM	HHS:9	1	1	0.25	0.015	8	0.5	1901	1407	90	1159	3	WT	WT	FALSE	DEL	G	G	A	R	G	L	D	Y	FALSE	34.001	A	M	T	FALSE	T	A	Y	G	S	A	P	P	G120K, A121N	R	R	D	H	A
ERR854935	PRJEB7904	SAMEA3165290	ERR854935	2012	MSM	HHS:10	2	4	0.25	0.125	16	0.5	1901	3158	90	1160	3	WT	WT	FALSE	A	G	G	T	H	G	L	D	H	FALSE	34.001	A	M	T	FALSE	T	A	Y	G	S	A	P	P	G120K, A121N	R	R	D	H	A
ERR854936	PRJEB7904	SAMEA3165291	ERR854936	2012	MSM	HHS:9	2	4	0.25	0.125	16	1	1901	8476	256	1200	3	WT	WT	FALSE	DEL	G	G	A	R	G	L	D	Y	FALSE	34.001	A	M	T	FALSE	T	A	Y	G	S	A	P	P	G120K, A121D	R	R	D	H	A
ERR854937	PRJEB7904	SAMEA3165292	ERR854937	2012	MSM	HHS:5	2	4	0.25	0.06	16	0.5	1901	1407	90	1161	3	WT	WT	FALSE	DEL	G	G	A	R	G	L	D	Y	FALSE	34.001	A	M	T	FALSE	T	A	Y	G	S	A	P	P	G120K, A121N	R	R	D	H	A
ERR854938	PRJEB7904	SAMEA3165293	ERR854938	2012	MSM	HHS:6	4	8	0.25	0.06	8	1	1901	1407	90	1162	3	1	WT	FALSE	DEL	G	G	A	R	G	L	D	Y	FALSE	34.001	A	M	T	FALSE	T	A	Y	G	S	A	P	P	G120K, A121N	R	R	D	H	A
ERR854939	PRJEB7904	SAMEA3165298	ERR854939	2012	MSW	HHS:10	2	4	0.25	0.06	16	0.5	1901	3158	90	1165	3	WT	WT	FALSE	A	G	G	T	H	G	L	D	H	FALSE	34.001	A	M	T	FALSE	T	A	Y	G	S	A	P	P	G120K, A121N	R	R	D	H	A
ERR854940	PRJEB7904	SAMEA3165300	ERR854940	2013	MSM	HHS:9	2	4	0.25	0.06	16	1	7360	1407	90	1167	3	1	WT	FALSE	DEL	G	G	A	R	G	L	D	Y	FALSE	34.001	A	M	T	FALSE	T	A	Y	G	S	A	P	P	G120K, A121N	R	R	D	H	A
ERR854941	PRJEB7904	SAMEA3165301	ERR854941	2013	MSW	HHS:9	2	4	0.25	0.03	16	0.5	1901	9385	90	1168	3	WT	WT	FALSE	DEL	G	G	A	R	G	L	D	Y	FALSE	34.001	A	M	T	FALSE	T	A	Y	G	S	A	P	P	G120K, A121N	R	R	D	H	A
ERR854942	PRJEB7904	SAMEA3165303	ERR854942	2013	MSW	HHS:9	2	4	0.25	0.06	16	0.5	1901	10082	90	1170	3	WT	WT	FALSE	DEL	G	G	A	R	G	L	D	Y	FALSE	34.001	A	M	T	FALSE	T	A	Y	G	S	A	P	P	G120K, A121N	R	R	D	H	A
ERR854943	PRJEB7904	SAMEA3165304	ERR854943	2013	MSM	HHS:3	2	2	0.25	0.03	8	0.5	1901	4822	90	1171	3	WT	WT	FALSE	DEL	G	G	A	R	G	L	D	Y	FALSE	34.001	A	M	T	FALSE	T	A	Y	G	S	A	P	P	G120K, A121N	R	R	D	H	A
ERR854944	PRJEB7904	SAMEA3165305	ERR854944	2013	MSM	HHS:9	2	2	0.25	0.03	8	0.5	1901	1407	90	1172	3	WT	WT	FALSE	DEL	G	G	A	R	G	L	D	Y	FALSE	34.001	A	M	T	FALSE	T	A	Y	G	S	A	P	P	G120K, A121N	R	R	D	H	A
ERR854945	PRJEB7904	SAMEA3165307	ERR854945	2013	MSW	HHS:9	1	4	0.25	0.06	16	1	9365	8953	90	1174	3	WT	WT	FALSE	DEL	G	G	A	R	G	L	D	Y	FALSE	34.001	A	M	T	FALSE	T	A	Y	G	S	A	P	P	G120K, A121N	R	R	D	H	A
ERR854946	PRJEB7904	SAMEA3165308	ERR854946	2013	MSW	HHS:9	0.25	0.5	0.25	0.015	2	0.125	1901	1407	90	1175	3	WT	WT	FALSE	DEL	G	G	A	R	G	L	D	Y	FALSE	34.001	A	M	T	FALSE	T	A	Y	G	S	A	P	P	G120K, A121N	R	R	D	H	A
ERR854947	PRJEB7904	SAMEA3165309	ERR854947	2013	MSM	HHS:3	2	2	0.25	0.03	8	0.5	1901	4822	90	1176	3	WT	WT	FALSE	DEL	G	G	A	R	G	L	D	Y	FALSE	34.001	A	M	T	FALSE	T	A	Y	G	S	A	P	P	G120K, A121N	R	R	D	H	A
ERR854948	PRJEB7904	SAMEA3165311	ERR854948	2013	MSM	HHS:5	2	2	0.25	0.06	16	1	1901	1407	90	1177	3	WT	WT	FALSE	DEL	G	G	A	R	G	L	D	Y	FALSE	34.001	A	M	T	FALSE	T	A	Y	G	S	A	P	P	G120K, A121N	R	R	D	H	A
ERR854949	PRJEB7904	SAMEA3165313	ERR854949	2012	MSW	HHS:3	0.25	0.25	0.015	0.008	0.015	0.06	1585	8238	90	1216	39	WT	WT	FALSE	A	G	G	T	R	G	L	D	H	FALSE	22.001	A	I	V	TRUE	T	A	N	G	G	A	P	L	WT	R	R	D	H	A
ERR854950	PRJEB7904	SAMEA3165314	ERR854950	2012	MSW	HHS:3	0.25	0.5	0.03	0.008	0.015	0.5	9363	2992	251	1178	16	WT	WT	FALSE	A	G	G	T	H	G	L	D	H	FALSE	2.001	A	I	V	TRUE	T	A	N	G	G	A	P	L	WT	R	R	D	N	WT
ERR854951	PRJEB7904	SAMEA3165315	ERR854951	2012	MSW	HHS:4	2	1	0.03	0.015	4	0.25	8153	8425	251	1179	3	WT	WT	FALSE	DEL	G	G	A	R	G	L	D	Y	FALSE	5.002	A	I	V	TRUE	T	A	N	S	G	A	P	P	A121S	R	R	D	H	A
ERR854952	PRJEB7904	SAMEA3165317	ERR854952	2012	MSMW	HHS:4	0.25	1	0.03	0.008	0.015	0.5	9363	756	90	1219	16	WT	WT	FALSE	A	G	G	T	H	G	L	D	H	FALSE	2.001	A	I	V	TRUE	T	A	N	G	G	A	P	L	G120D	R	R	D	H	A
ERR854953	PRJEB7904	SAMEA3165318	ERR854953	2012	MSW	HHS:5	0.5	1	0.015	0.008	0.015	0.5	1893	-	90	1220	19	WT	WT	FALSE	A	G	G	A	R	D	L	D	H	FALSE	9.003	A	I	V	TRUE	T	A	N	G	G	A	L	P	G120D	R	R	D	H	A
ERR854954	PRJEB7904	SAMEA3165320	ERR854954	2012	MSM	HHS:5	0.25	1	0.03	0.008	0.015	16	9363	2992	90	1180	16	4	WT	FALSE	A	G	G	T	H	G	L	D	H	FALSE	2.001	A	I	V	TRUE	T	A	N	G	G	A	P	L	WT	R	R	D	N	WT
ERR854955	PRJEB7904	SAMEA3165321	ERR854955	2012	MSM	HHS:5	0.25	1	0.06	0.008	0.015	1	9363	14771	90	1181	16	WT	WT	FALSE	A	G	G	T	H	G	L	D	H	FALSE	2.001	A	I	V	TRUE	T	A	N	G	G	A	P	L	WT	R	R	D	N	WT
ERR854956	PRJEB7904	SAMEA3165323	ERR854956	2012	MSW	HHS:5	0.5	16	0.015	0.008	0.015	0.5	11412	-	89	1223	19	WT	WT	FALSE	A	G	G	A	R	G	L	N	Y	FALSE	9.001	A	I	V	TRUE	T	A	N	G	G	A	L	P	A121S	R	R	D	H	A
ERR854957	PRJEB7904	SAMEA3165324	ERR854957	2012	Unknown	HHS:5	1	16	0.03	0.015	0.015	0.5	1893	8418	90	1224	19	WT	WT	FALSE	A	G	G	A	R	G	L	N	Y	FALSE	9.004	A	I	V	TRUE	T	A	N	G	G	A	L	P	A121S	R	R	D	H	A
ERR854958	PRJEB7904	SAMEA3165325	ERR854958	2012	MSW	HHS:5	0.25	0.25	0.015	0.008	0.015	0.06	12086	25	90	1225	14	WT	WT	FALSE	A	G	G	A	R	G	L	D	H	FALSE	1.001	A	I	V	TRUE	T	A	N	G	G	A	P	L	WT	R	R	D	H	A
ERR854959	PRJEB7904	SAMEA3165327	ERR854959	2012	MSW	HHS:5	0.25	16	0.015	0.008	0.015	0.5	1893	8418	90	1226	19	WT	WT	FALSE	A	G	G	A	R	G	L	N	Y	FALSE	9.004	A	I	V	TRUE	T	A	N	G	G	A	L	P	A121S	R	R	D	H	A
ERR854960	PRJEB7904	SAMEA3165328	ERR854960	2012	MSW	HHS:5	0.5	16	0.03	0.008	0.015	1	1893	-	90	1227	19	WT	WT	FALSE	A	G	G	A	R	G	L	N	Y	FALSE	9.001	A	I	V	TRUE	T	A	N	G	G	A	L	P	WT	R	R	D	H	A
ERR854961	PRJEB7904	SAMEA3165330	ERR854961	2012	MSW	HHS:5	2	0.25	0.015	0.015	0.015	0.25	10931	508	90	1182	36	WT	WT	FALSE	DEL	G	G	A	R	D	L	D	H	FALSE	22.001	A	I	V	TRUE	T	A	N	G	G	A	P	P	G120D, A121N	R	R	D	H	A
ERR854962	PRJEB7904	SAMEA3165331	ERR854962	2012	MSW	HHS:6	0.5	0.5	0.06	0.03	4	0.25	1901	-	90	1183	3	WT	WT	FALSE	DEL	G	G	A	R	G	L	D	Y	FALSE	34.001	A	M	T	FALSE	T	A	Y	G	S	A	P	P	WT	R	R	D	H	A
ERR854963	PRJEB7904	SAMEA3165332	ERR854963	2012	MSW	HHS:7	1	16	0.015	0.008	0.5	0.5	10932	5004	90	1184	46	WT	WT	FALSE	A	G	G	A	R	D	L	D	H	FALSE	22.001	A	I	V	TRUE	T	A	N	G	G	A	P	L	WT	R	R	D	H	A
ERR854964	PRJEB7904	SAMEA3165334	ERR854964	2012	MSW	HHS:7	0.25	1	0.015	0.008	0.015	0.25	12007	-	90	1231	78	WT	WT	FALSE	A	G	G	A	R	G	L	D	Y	FALSE	22.001	A	I	V	TRUE	T	A	N	G	G	A	P	L	#N/A	R	R	D	H	A
ERR854965	PRJEB7904	SAMEA3165335	ERR854965	2012	MSW	HHS:7	0.25	1	0.015	0.008	0.015	1	9363	-	90	1185	16	WT	WT	FALSE	A	G	G	T	H	G	L	D	H	FALSE	2.001	A	I	V	TRUE	T	A	N	G	G	A	P	L	WT	R	R	D	N	WT
ERR854966	PRJEB7904	SAMEA3165336	ERR854966	2012	MSW	HHS:7	0.25	0.5	0.015	0.008	0.015	0.5	9363	-	90	1186	16	WT	WT	FALSE	A	G	G	T	H	G	L	D	H	FALSE	2.001	A	I	V	TRUE	T	A	N	G	G	A	P	L	WT	R	R	D	N	WT
ERR854967	PRJEB7904	SAMEA3165338	ERR854967	2012	MSW	HHS:9	0.25	1	0.015	0.008	0.015	0.25	1584	-	90	1234	33	WT	WT	FALSE	A	G	G	A	R	G	L	D	H	TRUE	14.001	A	I	V	TRUE	T	A	N	G	G	A	P	L	WT	R	R	D	H	A
ERR854968	PRJEB7904	SAMEA3165339	ERR854968	2012	MSM	HHS:9	4	16	0.015	0.008	4	0.125	1588	3307	90	1235	21	WT	WT	FALSE	A	G	G	T	R	G	L	D	H	TRUE	19.001	A	I	V	TRUE	T	A	N	G	G	A	P	P	WT	R	R	D	N	WT
ERR854969	PRJEB7904	SAMEA3165340	ERR854969	2012	MSM	HHS:9	0.25	0.5	0.015	0.008	16	0.25	7363	2400	90	1236	159	WT	WT	FALSE	DEL	G	G	A	R	G	L	N	Y	FALSE	77.001	A	I	V	TRUE	T	T	N	G	G	A	P	P	G120K, A121D	R	R	D	H	A
ERR854970	PRJEB7904	SAMEA3165342	ERR854970	2012	MSW	HHS:9	0.25	16	0.015	0.008	0.5	0.03	1588	-	90	1237	21	WT	WT	FALSE	A	G	G	T	R	G	L	D	H	TRUE	19.001	A	I	V	TRUE	T	A	N	G	G	A	P	P	#N/A	R	R	D	N	WT
ERR854971	PRJEB7904	SAMEA3165345	ERR854971	2012	MSMW	HHS:4	2	2	0.06	0.06	16	0.25	7363	8320	90	1239	159	WT	WT	FALSE	DEL	G	G	A	R	G	L	N	Y	FALSE	44.001	A	I	V	TRUE	T	T	N	G	G	A	L	P	G120K, A121N	R	R	D	H	A
ERR854972	PRJEB7904	SAMEA3165219	ERR854972	2005	MSM	HHS:3	0.5	2	0.03	0.015	0.008	1	1579	21	90	1240	24	WT	WT	FALSE	DEL	G	G	A	R	G	L	D	Y	FALSE	9.001	A	I	V	TRUE	T	A	N	G	G	A	L	P	G120K, A121D	R	R	D	N	WT
ERR854973	PRJEB7904	SAMEA3165223	ERR854973	2005	MSM	HHS:9	0.125	2	0.015	0.008	4	0.5	7371	292	90	1187	3	WT	WT	FALSE	DEL	G	G	A	R	G	L	D	Y	FALSE	5.002	A	I	V	TRUE	T	A	N	S	G	A	P	P	A121S	R	R	D	H	A
ERR854974	PRJEB7904	SAMEA3165227	ERR854974	2005	MSMW	HHS:9	2	2	0.03	0.03	8	0.5	1901	437	90	1188	3	WT	WT	FALSE	DEL	G	G	A	R	G	L	D	Y	FALSE	5.002	A	I	V	TRUE	T	A	N	S	G	A	P	P	G120K, A121D	R	R	D	H	A
ERR854975	PRJEB7904	SAMEA3165237	ERR854975	2006	MSM	#N/A	2	2	0.06	0.03	16	0.5	1901	1342	90	1243	18	WT	WT	FALSE	DEL	G	G	A	R	G	L	D	Y	FALSE	12.001	A	I	V	TRUE	T	A	N	G	G	A	S	P	G120K, A121D	R	R	D	N	WT
ERR854976	PRJEB7904	SAMEA3165240	ERR854976	2006	MSM	HHS:9	0.5	16	0.015	0.008	0.004	0.5	1893	-	90	1244	19	WT	WT	FALSE	A	G	G	A	R	G	L	N	Y	FALSE	9.001	A	I	V	TRUE	T	A	N	G	G	A	L	P	WT	R	R	D	H	A
ERR854977	PRJEB7904	SAMEA3165244	ERR854977	2006	MSW	HHS:6	0.125	16	0.008	0.004	0.004	0.125	10935	-	90	1245	66	WT	WT	FALSE	A	G	G	T	R	G	L	D	H	FALSE	14.001	A	I	V	TRUE	T	A	N	G	G	A	P	L	WT	R	R	D	H	A
ERR854978	PRJEB7904	SAMEA3165248	ERR854978	2007	MSW	HHS:4	1	1	-	0.015	8	0.25	1901	-	90	1189	3	WT	WT	FALSE	A	G	G	A	R	G	L	N	Y	FALSE	5.002	A	I	V	TRUE	T	A	N	S	G	A	P	P	A121S	R	R	D	H	A
ERR854979	PRJEB7904	SAMEA3165251	ERR854979	2007	MSW	HHS:9	2	2	-	0.03	8	0.5	1579	-	90	1247	18	WT	WT	FALSE	DEL	G	G	A	R	G	L	D	Y	FALSE	12.001	A	I	V	TRUE	T	A	N	G	G	A	S	P	G120K, A121D	R	R	D	N	WT
ERR854980	PRJEB7904	SAMEA3165255	ERR854980	2007	MSW	HHS:9	1	1	-	0.008	0.008	1	11413	1318	90	1248	161	WT	WT	FALSE	A	G	G	A	R	G	L	N	Y	FALSE	9.001	A	I	V	TRUE	T	A	N	G	G	A	L	L	WT	R	R	D	H	A
ERR854981	PRJEB7904	SAMEA3165259	ERR854981	2007	MSM	HHS:9	2	4	-	0.008	16	0.5	1901	1407	196	1190	3	WT	WT	FALSE	DEL	G	G	A	R	G	L	D	Y	FALSE	35.001	A	M	T	FALSE	T	A	N	G	G	A	P	P	G120K, A121N	R	R	D	H	A
ERR854982	PRJEB7904	SAMEA3165263	ERR854982	2007	MSW	HHS:9	0.5	1	-	0.008	2	0.125	1901	696	90	1250	3	WT	WT	FALSE	A	G	G	A	R	G	L	D	H	FALSE	5.002	A	I	V	TRUE	T	A	N	S	G	A	P	P	WT	R	R	D	H	A
ERR854983	PRJEB7904	SAMEA3165267	ERR854983	2008	MSW	HHS:3	2	2	-	0.03	16	0.5	8110	-	90	1191	3	WT	WT	FALSE	DEL	G	G	A	R	G	L	D	Y	FALSE	5.002	A	I	V	TRUE	T	A	N	S	G	A	P	P	G120K, A121D	R	R	D	H	A
ERR854984	PRJEB7904	SAMEA3165271	ERR854984	2011	MSW	HHS:3	4	0.5	0.03	0.008	0.015	0.25	10317	8240	90	1252	33	WT	WT	FALSE	A	G	G	A	R	G	L	D	Y	FALSE	14.001	A	I	V	TRUE	T	A	N	G	G	A	P	L	WT	R	R	D	H	A
ERR854986	PRJEB7904	SAMEA3165278	ERR854986	2011	MSW	HHS:4	1	1	0.03	0.015	4	0.25	1901	9345	90	1192	3	WT	WT	FALSE	A	G	G	A	R	G	L	D	Y	FALSE	5.002	A	I	V	TRUE	T	A	N	S	G	A	P	P	WT	R	R	D	H	A
ERR854987	PRJEB7904	SAMEA3165281	ERR854987	2011	MSW	HHS:4	1	0.5	0.03	0.015	2	0.25	1901	9345	90	1193	3	WT	WT	FALSE	A	G	G	A	R	G	L	D	Y	FALSE	5.002	A	I	V	TRUE	T	A	N	S	G	A	P	P	WT	R	R	D	H	A
ERR854988	PRJEB7904	SAMEA3165285	ERR854988	2011	MSW	HHS:4	0.25	0.5	0.015	0.008	4	0.125	1901	-	NEW	1256	3	WT	WT	FALSE	DEL	G	G	A	R	G	L	D	Y	FALSE	5.002	A	I	V	TRUE	T	A	N	S	G	A	P	P	G120K, A121D	R	R	D	H	A
ERR854989	PRJEB7904	SAMEA3165289	ERR854989	2011	MSW	HHS:4	2	1	0.015	0.008	4	0.25	1901	9345	90	1194	3	WT	WT	FALSE	A	G	G	A	R	G	L	D	Y	FALSE	5.002	A	I	V	TRUE	T	A	N	S	G	A	P	P	WT	R	R	D	H	A
ERR854990	PRJEB7904	SAMEA3165294	ERR854990	2011	MSW	HHS:4	4	32	0.015	0.008	1	0.25	1588	3307	90	1258	21	WT	WT	FALSE	A	G	G	T	R	G	L	D	H	TRUE	19.001	A	I	V	TRUE	T	A	N	G	G	A	P	P	WT	R	R	D	N	WT
ERR854991	PRJEB7904	SAMEA3165297	ERR854991	2011	MSW	HHS:5	4	16	0.015	0.008	4	0.25	1588	3307	90	1259	21	WT	WT	FALSE	A	G	G	T	R	G	L	D	H	TRUE	19.001	A	I	V	TRUE	T	A	N	G	G	A	P	P	WT	R	R	D	N	WT
ERR854992	PRJEB7904	SAMEA3165302	ERR854992	2011	MSW	HHS:5	0.25	0.5	0.015	0.008	2	0.06	1901	-	90	1195	3	WT	WT	FALSE	DEL	G	G	A	R	G	L	D	Y	FALSE	2.002	A	I	V	TRUE	T	A	N	G	G	A	P	P	G120N, A121D	R	R	D	H	A
ERR854993	PRJEB7904	SAMEA3165306	ERR854993	2011	MSM	HHS:5	0.5	16	0.015	0.008	1	0.25	1588	8500	90	1261	21	WT	WT	FALSE	A	G	G	T	R	G	L	D	H	TRUE	19.001	A	I	V	TRUE	T	A	N	G	G	A	P	P	WT	R	R	D	N	WT
ERR854994	PRJEB7904	SAMEA3165310	ERR854994	2011	MSW	HHS:5	1	1	0.06	0.06	16	0.25	1901	-	90	1196	3	WT	WT	FALSE	DEL	G	G	A	R	G	L	D	Y	FALSE	5.002	A	I	V	TRUE	T	A	N	S	G	A	P	P	G120K, A121N	R	R	D	H	A
ERR854995	PRJEB7904	SAMEA3165312	ERR854995	2011	MSM	HHS:5	0.25	16	0.015	0.008	2	0.03	1588	3307	90	1263	21	WT	WT	FALSE	A	G	G	T	R	G	L	D	H	TRUE	19.001	A	I	V	TRUE	T	A	N	G	G	A	P	P	WT	R	R	D	N	WT
ERR854996	PRJEB7904	SAMEA3165316	ERR854996	2011	MSM	HHS:6	0.5	32	0.06	0.015	2	0.06	1588	9304	90	1264	21	WT	WT	FALSE	A	G	G	T	R	G	L	D	H	TRUE	19.001	A	I	V	TRUE	T	A	N	G	G	A	P	P	WT	R	R	D	N	WT
ERR854997	PRJEB7904	SAMEA3165319	ERR854997	2011	MSW	HHS:6	0.25	0.5	0.015	0.008	0.015	0.03	8149	9103	90	1265	67	WT	WT	FALSE	A	G	G	A	R	G	L	D	H	TRUE	22.001	A	I	V	TRUE	T	A	N	G	G	A	P	L	WT	R	R	D	H	A
ERR854998	PRJEB7904	SAMEA3165322	ERR854998	2011	MSW	HHS:9	16	16	0.015	0.008	2	0.06	8136	5256	251	1197	20	WT	WT	FALSE	A	G	G	T	R	G	L	D	H	FALSE	2.002	A	I	V	TRUE	T	A	N	G	G	A	P	L	WT	R	R	D	N	WT
ERR854999	PRJEB7904	SAMEA3165326	ERR854999	2011	MSW	HHS:9	16	32	0.03	0.015	8	0.125	1903	7132	90	-	34	WT	WT	FALSE	DEL	G	G	A	R	G	L	D	Y	FALSE	9.001	A	I	V	TRUE	T	A	N	G	G	A	L	P	G120K, A121G	R	R	D	N	WT
ERR855000	PRJEB7904	SAMEA3165329	ERR855000	2011	MSM	HHS:9	4	32	0.015	0.008	2	0.125	1588	3307	90	1268	21	WT	WT	FALSE	A	G	G	T	R	G	L	D	H	TRUE	19.001	A	I	V	TRUE	T	A	N	G	G	A	P	P	WT	R	R	D	N	WT
ERR855001	PRJEB7904	SAMEA3165333	ERR855001	2011	MSW	HHS:9	1	2	0.015	0.008	4	0.25	1901	6734	NEW	1198	3	WT	WT	FALSE	DEL	G	G	A	R	G	L	D	Y	FALSE	5.002	A	I	V	TRUE	T	A	N	S	G	A	P	P	G120N, A121D	R	R	D	H	A
ERR855002	PRJEB7904	SAMEA3165337	ERR855002	2011	MSM	HHS:9	0.25	0.5	0.03	0.008	0.015	0.25	9363	7960	NEW	1199	16	WT	WT	FALSE	A	G	G	T	H	G	L	D	H	FALSE	2.001	A	I	V	TRUE	T	A	N	G	G	A	P	L	WT	R	R	D	H	A
ERR855003	PRJEB7904	SAMEA3165341	ERR855003	2011	MSM	HHS:9	2	4	0.06	0.03	16	0.5	1901	3141	3144	1271	3	WT	WT	FALSE	DEL	G	G	A	R	G	L	D	Y	FALSE	5.002	A	I	V	TRUE	T	A	N	S	G	A	P	P	G120K, A121D	R	R	D	H	A
ERR855004	PRJEB7904	SAMEA3165344	ERR855004	2011	MSM	HHS:9	0.5	1	0.06	0.03	8	0.125	7363	2400	923	1272	159	WT	WT	FALSE	DEL	G	G	A	R	G	L	N	Y	FALSE	44.001	A	I	V	TRUE	T	T	N	G	G	A	L	P	G120K, A121D	R	R	D	H	A
ERR855005	PRJEB7904	SAMEA3165346	ERR855005	2011	MSM	HHS:9	0.25	0.5	0.03	0.015	8	0.125	7363	2400	250	1273	159	WT	WT	FALSE	DEL	G	G	A	R	G	L	N	Y	FALSE	77.001	A	I	V	TRUE	T	T	N	G	G	A	P	P	G120K, A121D	R	R	D	H	A
ERR855006	PRJEB7904	SAMEA3165347	ERR855006	2011	MSW	HHS:4	0.5	1	0.06	0.008	4	0.5	1901	6155	90	1201	3	WT	WT	FALSE	DEL	G	G	A	R	G	L	D	Y	FALSE	34.001	A	M	T	FALSE	T	A	Y	G	S	A	P	P	WT	R	R	D	H	A
ERR855007	PRJEB7904	SAMEA3165348	ERR855007	2011	MSW	HHS:6	1	32	0.015	0.008	0.015	0.25	10932	4782	90	1202	46	WT	WT	FALSE	A	G	G	A	R	D	L	D	H	FALSE	22.001	A	I	V	TRUE	T	A	N	G	G	A	P	L	G120D	R	R	D	H	A
ERR855008	PRJEB7904	SAMEA3165349	ERR855008	2011	MSW	HHS:9	0.25	0.5	0.03	0.008	2	0.06	1901	7611	170	1203	3	WT	WT	FALSE	DEL	G	G	A	R	G	L	D	Y	FALSE	5.002	A	I	V	TRUE	T	A	N	S	G	A	P	P	A121S	R	R	D	H	A
ERR855009	PRJEB7904	SAMEA3165350	ERR855009	2011	MSM	HHS:9	0.5	1	0.03	0.015	8	0.125	7363	2400	170	1277	159	WT	WT	FALSE	DEL	G	G	A	R	G	L	N	Y	FALSE	44.001	A	I	V	TRUE	T	T	N	G	G	A	L	P	G120K, A121D	R	R	D	H	A
ERR855010	PRJEB7904	SAMEA3165351	ERR855010	2011	MSW	HHS:3	0.25	0.25	0.015	0.008	0.015	0.25	1585	-	90	1278	39	WT	WT	FALSE	A	G	G	A	R	G	L	D	H	FALSE	2.002	A	I	V	TRUE	T	A	N	G	G	A	P	L	WT	R	R	D	H	A
ERR855011	PRJEB7904	SAMEA3165352	ERR855011	2011	MSW	HHS:3	4	2	0.03	0.03	16	0.5	1901	437	NEW	1204	3	WT	WT	FALSE	DEL	G	G	A	R	G	L	D	Y	FALSE	5.002	A	I	V	TRUE	T	A	N	S	G	A	P	P	G120K, A121D	R	R	D	H	A
ERR855012	PRJEB7904	SAMEA3165353	ERR855012	2011	MSW	HHS:3	2	2	0.015	0.015	16	0.5	1901	437	90	1205	3	WT	WT	FALSE	DEL	G	G	A	R	G	L	D	Y	FALSE	5.002	A	I	V	TRUE	T	A	N	S	G	A	P	P	G120K, A121D	R	R	D	H	A
ERR855013	PRJEB7904	SAMEA3165354	ERR855013	2011	MSW	HHS:3	4	1	0.015	0.008	0.015	0.5	1584	1514	90	1281	33	WT	WT	FALSE	A	G	G	A	R	G	L	D	H	TRUE	14.001	A	I	V	TRUE	T	A	N	G	G	A	P	L	WT	R	R	D	H	A
ERR855014	PRJEB7904	SAMEA3165355	ERR855014	2011	Unknown	HHS:5	8	16	0.06	0.03	4	0.5	1588	3307	90	1282	21	WT	WT	FALSE	A	G	G	T	R	G	L	D	H	TRUE	19.001	A	I	V	TRUE	T	A	N	G	G	A	P	P	WT	R	R	D	N	WT
ERR855015	PRJEB7904	SAMEA3165356	ERR855015	2011	MSM	HHS:5	4	4	0.03	0.03	16	1	1901	-	90	1283	18	WT	WT	FALSE	DEL	G	G	A	R	G	L	D	Y	FALSE	12.001	A	I	V	TRUE	T	A	N	G	G	A	S	P	G120K, A121D	R	R	D	N	WT
ERR855016	PRJEB7904	SAMEA3165357	ERR855016	2011	MSW	HHS:9	16	1	0.015	0.008	4	0.06	1582	-	90	1284	30	WT	WT	FALSE	A	G	G	T	R	G	L	D	H	FALSE	2.002	A	I	V	TRUE	T	A	N	G	G	A	P	P	WT	R	R	D	N	WT
ERR855017	PRJEB7904	SAMEA3165358	ERR855017	2011	MSW	HHS:7	0.25	0.25	0.015	0.008	0.015	0.25	1585	41	170	1285	39	WT	WT	FALSE	A	G	G	T	R	G	L	D	H	FALSE	22.001	A	I	V	TRUE	T	A	N	G	G	A	P	L	WT	R	R	D	H	A
ERR855018	PRJEB7904	SAMEA3165359	ERR855018	2011	MSM	HHS:9	1	2	0.03	0.03	16	0.25	1901	1978	90	1206	3	WT	WT	FALSE	DEL	G	G	A	R	G	L	D	Y	FALSE	5.002	A	I	V	TRUE	T	A	N	S	G	A	P	L	G120K, A121D	R	R	D	H	A
ERR855019	PRJEB7904	SAMEA3165360	ERR855019	2011	MSM	HHS:9	2	16	0.03	0.008	4	0.125	1588	3307	90	1287	21	WT	WT	FALSE	A	G	G	T	R	G	L	D	H	TRUE	19.001	A	I	V	TRUE	T	A	N	G	G	A	P	P	WT	R	R	D	N	WT
ERR855020	PRJEB7904	SAMEA3165361	ERR855020	2011	MSM	HHS:5	1	16	0.06	0.03	1	0.25	1588	3307	90	1288	21	WT	WT	FALSE	A	G	G	T	R	G	L	D	H	TRUE	5.002	A	I	V	TRUE	T	A	N	S	G	A	P	P	WT	R	R	D	N	WT
ERR855021	PRJEB7904	SAMEA3165362	ERR855021	2011	MSM	HHS:6	2	2	0.06	0.03	8	0.25	1901	3709	90	1207	3	WT	WT	FALSE	DEL	G	G	A	R	G	L	D	Y	FALSE	34.001	A	M	T	FALSE	T	A	Y	G	S	A	P	P	G120K, A121N	R	R	D	H	A
ERR855022	PRJEB7904	SAMEA3165363	ERR855022	2011	MSW	HHS:6	1	1	0.06	0.03	0.015	0.125	12087	10639	90	1290	19	WT	WT	FALSE	A	G	G	A	R	D	L	D	H	FALSE	9.001	A	I	V	TRUE	T	A	N	G	G	A	L	L	A121S	R	R	D	H	A
ERR855023	PRJEB7904	SAMEA3165364	ERR855023	2011	MSM	HHS:9	4	4	0.06	0.06	16	0.5	1901	1978	90	1208	3	WT	WT	FALSE	DEL	G	G	A	R	G	L	D	Y	FALSE	5.002	A	I	V	TRUE	T	A	N	S	G	A	P	L	G120K, A121D	R	R	D	H	A
ERR855024	PRJEB7904	SAMEA3165365	ERR855024	2011	MSW	HHS:9	1	1	0.015	0.008	4	0.25	1901	7969	90	1209	3	WT	WT	FALSE	DEL	G	G	A	R	G	L	D	Y	FALSE	5.002	A	I	V	TRUE	T	A	N	S	G	A	P	P	G120N, A121D	R	R	D	H	A
ERR855025	PRJEB7904	SAMEA3165366	ERR855025	2011	MSM	HHS:9	1	0.5	0.03	0.03	4	0.25	9363	9230	90	1210	16	WT	WT	FALSE	A	G	G	T	H	G	L	D	H	FALSE	2.001	A	I	V	TRUE	T	A	N	G	G	A	P	L	WT	R	R	D	N	WT
ERR855026	PRJEB7904	SAMEA3165367	ERR855026	2011	MSW	HHS:3	0.25	0.25	0.015	0.008	0.015	0.125	11414	5276	90	1294	32	WT	WT	FALSE	A	G	G	A	R	G	L	D	H	FALSE	45.001	A	I	V	FALSE	T	A	N	G	G	A	P	L	A121S	R	R	D	H	A
ERR855027	PRJEB7904	SAMEA3165368	ERR855027	2011	MSW	HHS:3	0.25	0.25	0.015	0.008	8	0.125	1901	-	90	1211	3	WT	WT	FALSE	DEL	G	G	A	R	G	L	D	Y	FALSE	5.002	A	I	V	TRUE	T	A	N	S	G	A	P	P	G120K, A121D	R	R	D	H	A
ERR855028	PRJEB7904	SAMEA3165369	ERR855028	2011	MSW	HHS:9	0.25	0.25	0.015	0.008	0.015	0.06	1590	-	90	1296	160	WT	WT	FALSE	A	G	G	A	R	D	L	D	H	FALSE	22.001	A	I	V	TRUE	T	A	N	G	G	A	P	L	WT	R	R	D	H	A
ERR855029	PRJEB7904	SAMEA3165370	ERR855029	2011	MSW	HHS:9	0.5	1	0.015	0.008	4	0.25	1901	-	90	1297	3	WT	WT	FALSE	A	G	G	A	R	G	L	D	Y	FALSE	5.002	A	I	V	TRUE	T	A	N	S	G	A	P	P	WT	R	R	D	H	A
ERR855030	PRJEB7904	SAMEA3165371	ERR855030	2011	MSM	HHS:9	0.5	16	0.03	0.015	4	0.5	1588	3307	90	1298	21	WT	WT	FALSE	A	G	G	T	R	G	L	D	H	TRUE	19.001	A	I	V	TRUE	T	A	N	G	G	A	P	P	WT	R	R	D	N	WT
ERR855031	PRJEB7904	SAMEA3165372	ERR855031	2011	MSM	HHS:9	1	16	0.015	0.008	4	0.25	1588	3307	90	1299	21	WT	WT	FALSE	A	G	G	T	R	G	L	D	H	TRUE	19.001	A	I	V	TRUE	T	A	N	G	G	A	P	P	WT	R	R	D	N	WT
ERR855032	PRJEB7904	SAMEA3165373	ERR855032	2011	MSM	HHS:10	1	2	0.03	0.015	16	0.25	12088	7117	90	1300	3	WT	WT	FALSE	DEL	G	G	A	R	G	L	D	Y	FALSE	5.002	A	I	V	TRUE	T	A	N	S	G	A	P	P	G120K, A121D	R	R	D	H	A
ERR855033	PRJEB7904	SAMEA3165374	ERR855033	2011	MSMW	HHS:10	0.25	0.5	0.015	0.008	4	0.06	1901	-	90	1212	3	WT	WT	FALSE	DEL	G	G	A	R	G	L	D	Y	FALSE	5.002	A	I	V	TRUE	T	A	N	S	G	A	P	L	G120K, A121D	R	R	D	H	A
ERR855034	PRJEB7904	SAMEA3165375	ERR855034	2011	MSW	HHS:3	4	4	0.06	0.03	0.015	1	1920	3170	90	1302	24	WT	WT	FALSE	DEL	G	G	A	R	G	L	D	Y	FALSE	9.001	A	I	V	TRUE	T	A	N	G	G	A	L	P	G120K, A121D	R	R	D	H	A
ERR855035	PRJEB7904	SAMEA3165376	ERR855035	2011	MSW	HHS:9	4	32	0.015	0.008	4	0.125	1588	3307	90	1303	21	WT	WT	FALSE	A	G	G	T	R	G	L	D	H	TRUE	19.001	A	I	V	TRUE	T	A	N	G	G	A	P	P	WT	R	R	D	N	WT
ERR855036	PRJEB7904	SAMEA3165377	ERR855036	2011	MSM	HHS:9	4	4	0.06	0.03	16	0.5	1901	9164	90	1304	18	WT	WT	FALSE	DEL	G	G	A	R	G	L	D	Y	FALSE	12.004	A	I	V	TRUE	T	A	N	G	G	A	S	P	G120K, A121D	R	R	D	N	WT
ERR855037	PRJEB7904	SAMEA3165378	ERR855037	2011	MSM	HHS:9	0.5	1	0.06	0.015	8	0.25	7363	7574	NEW	1305	159	WT	WT	FALSE	DEL	G	G	A	R	G	L	N	Y	FALSE	44.001	A	I	V	TRUE	T	T	N	G	G	A	L	P	G120K, A121N	R	R	D	H	A
ERR855038	PRJEB7904	SAMEA3165379	ERR855038	2011	MSM	HHS:9	1	2	0.06	0.03	16	0.5	7363	7574	90	1306	159	WT	WT	FALSE	DEL	G	G	A	R	G	L	N	Y	FALSE	44.001	A	I	V	TRUE	T	T	N	G	G	A	L	P	G120K, A121N	R	R	D	H	A
ERR855039	PRJEB7904	SAMEA3165380	ERR855039	2011	MSW	HHS:9	2	4	0.03	0.015	16	0.5	1901	7631	90	1307	18	WT	WT	FALSE	DEL	G	G	A	R	G	L	D	Y	FALSE	12.001	A	I	V	TRUE	T	A	N	G	G	A	S	P	G120K, A121D	R	R	D	N	WT
ERR855040	PRJEB7904	SAMEA3165381	ERR855040	2012	MSW	HHS:5	2	2	0.03	0.015	0.015	2	1579	1034	90	1308	24	WT	WT	FALSE	DEL	G	G	A	R	G	L	D	Y	FALSE	9.001	A	I	V	TRUE	T	A	N	G	G	A	L	P	G120K, A121D	R	R	D	N	WT
ERR855041	PRJEB7904	SAMEA3165382	ERR855041	2012	MSW	HHS:5	0.25	0.25	0.015	0.008	0.015	0.06	12089	-	90	1309	15	WT	WT	FALSE	A	G	G	A	R	D	L	D	H	FALSE	22.001	A	I	V	TRUE	T	A	N	G	G	A	P	L	A121V	R	R	D	H	A
ERR855042	PRJEB7904	SAMEA3165383	ERR855042	2012	MSW	HHS:6	0.5	8	0.015	0.008	0.5	0.5	10932	13406	90	1213	46	WT	WT	FALSE	A	G	G	A	R	D	L	D	H	FALSE	22.001	A	I	V	TRUE	T	A	N	G	G	A	P	L	WT	R	R	D	H	A
ERR855043	PRJEB7904	SAMEA3165384	ERR855043	2012	MSW	HHS:6	1	0.25	0.06	0.06	0.015	0.25	12090	-	90	1311	24	WT	WT	FALSE	A	G	G	T	R	D	L	D	H	FALSE	9.001	A	I	V	TRUE	T	A	N	G	G	A	L	P	WT	R	R	D	H	A
ERR855044	PRJEB7904	SAMEA3165385	ERR855044	2012	MSW	HHS:6	2	16	0.015	0.008	0.015	0.25	1902	161	90	1312	37	WT	WT	FALSE	A	G	G	T	R	G	P	D	H	FALSE	22.01	A	I	V	TRUE	T	A	N	G	G	A	P	P	G120K, A121D	R	R	D	H	A
ERR855045	PRJEB7904	SAMEA3165386	ERR855045	2012	MSW	HHS:6	0.25	0.25	0.015	0.008	0.03	0.06	10316	5618	90	1313	32	WT	WT	FALSE	A	G	G	A	R	G	L	D	H	FALSE	45.001	A	I	V	FALSE	T	A	N	G	G	A	P	L	A121S	R	R	D	H	A
ERR855046	PRJEB7904	SAMEA3165387	ERR855046	2012	MSW	HHS:3	0.25	0.25	0.015	0.008	0.015	0.25	6962	8223	90	1314	35	WT	WT	FALSE	A	G	G	A	R	G	L	N	Y	FALSE	15.001	A	I	V	FALSE	T	A	N	G	G	A	P	L	A121S	R	W	D	H	A
ERR855047	PRJEB7904	SAMEA3165388	ERR855047	2012	Unknown	HHS:3	0.25	0.25	0.015	0.008	0.015	0.125	8149	-	3144	1315	67	WT	WT	FALSE	A	G	G	A	R	G	L	D	H	TRUE	22.001	A	I	V	TRUE	T	A	N	G	G	A	P	L	A121S	R	R	D	H	A
ERR855048	PRJEB7904	SAMEA3165389	ERR855048	2012	MSM	HHS:3	1	2	0.03	0.015	0.015	1	9363	8300	90	1214	16	WT	WT	TRUE	C	G	G	A	R	G	L	N	H	FALSE	2.001	A	I	V	TRUE	T	A	N	G	G	A	P	L	G120K, A121N	R	R	D	N	WT
ERR855049	PRJEB7904	SAMEA3165390	ERR855049	2012	MSM	HHS:3	0.5	0.5	0.06	0.008	0.015	0.5	9363	3391	90	1317	16	WT	WT	FALSE	A	G	G	T	H	G	L	D	H	FALSE	9.001	A	I	V	TRUE	T	A	N	G	G	A	L	L	WT	R	R	D	N	WT
ERR855050	PRJEB7904	SAMEA3165391	ERR855050	2012	MSW	HHS:3	1	0.5	0.015	0.008	0.015	0.5	10317	-	3139	1318	33	WT	WT	FALSE	A	G	G	A	R	G	L	D	H	TRUE	14.001	A	I	V	TRUE	T	A	N	G	G	A	P	L	WT	R	R	D	H	A
ERR855051	PRJEB7904	SAMEA3165392	ERR855051	2012	MSW	HHS:3	2	0.25	0.015	0.008	0.015	0.125	1889	-	NEW	1319	19	WT	WT	FALSE	A	G	G	A	R	D	L	D	H	FALSE	9.001	A	I	V	TRUE	T	A	N	G	G	A	L	P	A121V	R	R	D	H	A
ERR855052	PRJEB7904	SAMEA3165393	ERR855052	2012	MSW	HHS:9	0.25	0.25	0.015	0.008	0.015	0.125	11415	-	90	1320	164	WT	WT	FALSE	A	G	G	A	R	G	L	D	H	FALSE	22.001	A	I	V	TRUE	T	A	N	G	G	A	P	L	A121S	R	R	D	H	A
ERR855053	PRJEB7904	SAMEA3165394	ERR855053	2012	MSW	HHS:9	1	4	0.03	0.015	0.015	1	1920	-		1321	24	WT	WT	FALSE	DEL	G	G	A	R	G	L	D	Y	FALSE	9.001	A	I	V	TRUE	T	A	N	G	G	A	L	P	G120K, A121D	R	R	D	H	A
ERR855054	PRJEB7904	SAMEA3165395	ERR855054	2012	MSW	HHS:9	1	16	0.015	0.008	0.015	1	1893	465		1322	19	WT	WT	FALSE	A	G	G	A	R	G	L	N	Y	FALSE	9.005	A	I	V	TRUE	T	A	N	G	G	A	L	P	WT	R	R	D	H	A
ERR855055	PRJEB7904	SAMEA3165396	ERR855055	2012	MSW	HHS:5	1	0.5	0.015	0.008	0.015	0.5	10931	508		1215	36	WT	WT	FALSE	DEL	G	G	A	R	D	L	D	H	FALSE	22.001	A	I	V	TRUE	T	A	N	G	G	A	P	P	G120D, A121N	R	R	D	H	A
ERR855056	PRJEB7904	SAMEA3165397	ERR855056	2012	MSW	HHS:3	0.25	0.25	0.015	0.008	0.015	0.5	8114	-		1324	39	WT	WT	FALSE	A	G	G	T	H	G	L	D	H	FALSE	15.001	A	I	V	FALSE	T	A	N	G	G	A	P	L	WT	R	R	D	H	A
ERR855057	PRJEB7904	SAMEA3165398	ERR855057	2012	MSW	HHS:3	0.25	0.25	0.015	0.008	0.015	0.125	1585	-		1325	39	WT	WT	FALSE	A	G	G	A	R	G	L	D	H	FALSE	2.002	A	I	V	TRUE	T	A	N	G	G	A	P	L	WT	R	R	D	H	A
ERR855058	PRJEB7904	SAMEA3165399	ERR855058	2012	Unknown	HHS:3	1	16	0.03	0.015	0.015	0.125	11184	752		1217	65	WT	WT	FALSE	A	G	G	T	R	G	L	D	H	FALSE	2.001	A	I	V	TRUE	T	A	N	G	G	A	P	L	WT	R	R	D	H	A
ERR855059	PRJEB7904	SAMEA3165400	ERR855059	2012	MSM	HHS:9	0.5	32	0.015	0.008	16	0.25	1588	3307		1327	21	WT	WT	FALSE	A	G	G	T	R	G	L	D	H	TRUE	19.001	A	I	V	TRUE	T	A	N	G	G	A	P	P	WT	R	R	D	N	WT
ERR855060	PRJEB7904	SAMEA3165401	ERR855060	2012	MSM	HHS:9	1	1	0.015	0.008	0.015	0.5	7828	8420		1328	165	WT	WT	FALSE	A	G	G	A	R	G	L	D	Y	TRUE	19.001	A	I	V	TRUE	T	A	N	G	G	A	P	P	WT	R	R	D	H	A
ERR855061	PRJEB7904	SAMEA3165404	ERR855061	2012	MSM	HHS:4	0.5	0.5	0.03	0.015	4	0.125	8153	-		1218	3	WT	WT	FALSE	A	G	G	A	R	G	L	D	Y	FALSE	5.002	A	I	V	TRUE	T	A	N	S	G	A	P	P	A121S	R	R	D	H	A
ERR855062	PRJEB7904	SAMEA3165408	ERR855062	2012	MSW	HHS:5	1	0.5	0.015	0.008	0.015	0.25	1893	-		1330	19	WT	WT	FALSE	A	G	G	A	R	D	L	D	H	FALSE	9.001	A	I	V	TRUE	T	A	N	G	G	A	L	P	WT	R	R	D	H	A
ERR855063	PRJEB7904	SAMEA3165412	ERR855063	2012	MSW	HHS:5	0.25	1	0.015	0.008	0.015	0.5	1580	9604		1331	16	WT	WT	FALSE	A	G	G	A	R	D	L	D	H	FALSE	2.001	A	I	V	TRUE	T	A	N	G	G	A	P	L	WT	R	R	D	H	A
ERR855064	PRJEB7904	SAMEA3165416	ERR855064	2012	MSM	HHS:9	0.25	1	0.03	0.008	0.015	0.5	9363	7960		1221	16	WT	WT	FALSE	A	G	G	T	H	G	L	D	H	FALSE	2.001	A	I	V	TRUE	T	A	N	G	G	A	P	L	WT	R	R	D	H	A
ERR855065	PRJEB7904	SAMEA3165420	ERR855065	2012	MSW	HHS:3	0.5	0.25	0.03	0.008	0.015	0.25	1601	-		1333	24	WT	WT	FALSE	A	G	G	T	R	D	L	D	H	FALSE	9.001	A	I	V	TRUE	T	A	N	G	G	A	L	P	WT	R	R	D	H	A
ERR855066	PRJEB7904	SAMEA3165424	ERR855066	2012	MSM	HHS:9	2	4	0.06	0.06	16	0.5	9365	1407		1222	3	WT	WT	FALSE	DEL	G	G	A	R	G	L	D	Y	FALSE	34.001	A	M	T	FALSE	T	A	Y	G	S	A	P	P	G120K, A121N	R	R	D	H	A
ERR855139	PRJEB7904	SAMEA3165491	ERR855139	2011	MSM	HHS:2	8	8	0.125	0.125	16	2	1901	1407		1293	3	WT	WT	FALSE	DEL	G	G	A	R	G	L	D	Y	FALSE	34.001	A	M	T	FALSE	T	A	Y	G	S	A	P	P	G120K, A121N	R	R	D	H	A
ERR855141	PRJEB7904	SAMEA3165493	ERR855141	2011	MSM	HHS:9	2	8	0.125	0.125	16	2	1600	2400		1414	159	WT	WT	FALSE	DEL	G	G	A	R	G	L	N	Y	FALSE	44.001	A	I	V	TRUE	T	T	N	G	G	A	L	P	G120K, A121D	R	R	D	H	A
ERR855246	PRJEB7904	SAMEA3165598	ERR855246	2007	MSM	HHS:9	1	4	-	0.015	16	1	1901	1407		1439	3	WT	WT	FALSE	DEL	G	G	A	R	G	L	D	Y	FALSE	35.001	A	M	T	FALSE	T	A	N	G	G	A	P	P	G120K, A121N	R	R	D	H	A
ERR855247	PRJEB7904	SAMEA3165599	ERR855247	2008	MSMW	HHS:9	2	2	-	0.03	16	1	1901	-		1440	3	WT	WT	FALSE	DEL	G	G	A	R	G	L	D	Y	FALSE	5.002	A	I	V	TRUE	T	A	N	S	G	A	P	P	G120K, A121D	R	R	D	H	A
ERR855248	PRJEB7904	SAMEA3165600	ERR855248	2011	MSM	HHS:9	0.5	1	0.06	0.03	8	0.25	7363	2400		1518	159	WT	WT	FALSE	DEL	G	G	A	R	G	L	N	Y	FALSE	44.001	A	I	V	TRUE	T	T	N	G	G	A	L	P	G120K, A121D	R	R	D	H	A
ERR855250	PRJEB7904	SAMEA3165602	ERR855250	2011	MSM	HHS:9	32	32	0.015	0.015	8	0.06	11419	9246		6796	20	WT	WT	FALSE	A	G	G	A	R	G	L	N	Y	FALSE	2.002	A	I	V	TRUE	T	A	N	G	G	A	P	L	G120K, A121D	R	R	D	N	WT
ERR855251	PRJEB7904	SAMEA3165603	ERR855251	2011	MSM	HHS:9	0.5	1	0.06	0.03	8	0.125	7363	2400		1521	159	WT	WT	FALSE	DEL	G	G	A	R	G	L	N	Y	FALSE	44.001	A	I	V	TRUE	T	T	N	G	G	A	L	P	G120K, A121D	R	R	D	H	A
ERR855252	PRJEB7904	SAMEA3165604	ERR855252	2011	MSM	HHS:9	32	0.5	0.015	0.008	4	0.06	1582	7584		1522	30	WT	WT	FALSE	A	G	G	T	R	G	L	D	H	FALSE	2.002	A	I	V	TRUE	T	A	N	G	G	A	P	L	G120D	R	R	D	N	WT
ERR855253	PRJEB7904	SAMEA3165605	ERR855253	2011	MSM	HHS:9	2	2	0.03	0.015	16	0.25	1901	7631		1523	18	WT	WT	FALSE	DEL	G	G	A	R	G	L	D	Y	FALSE	12.001	A	I	V	TRUE	T	A	N	G	G	A	S	P	G120K, A121D	R	R	D	N	WT
ERR855254	PRJEB7904	SAMEA3165606	ERR855254	2011	MSW	HHS:9	4	32	0.015	0.015	2	0.03	1588	1582		1524	21	WT	WT	FALSE	A	G	G	T	R	G	L	D	H	TRUE	19.001	A	I	V	TRUE	T	A	N	G	G	A	P	P	G120K, A121G	R	R	D	N	WT
ERR855255	PRJEB7904	SAMEA3165607	ERR855255	2011	MSM	HHS:9	0.5	1	0.06	0.03	8	0.25	7363	2400		1525	159	WT	WT	FALSE	DEL	G	G	A	R	G	L	N	Y	FALSE	44.001	A	I	V	TRUE	T	T	N	G	G	A	L	P	G120K, A121D	R	R	D	H	A
ERR855257	PRJEB7904	SAMEA3165609	ERR855257	2011	MSMW	HHS:9	0.5	2	0.03	0.015	16	0.25	1901	1407		1441	3	WT	WT	FALSE	DEL	G	G	A	R	G	L	D	Y	FALSE	35.001	A	M	T	FALSE	T	A	N	G	G	A	P	P	G120K, A121N	R	R	D	H	A
ERR855258	PRJEB7904	SAMEA3165610	ERR855258	2011	MSM	HHS:9	2	4	0.03	0.015	4	0.125	7828	1614		1528	159	WT	WT	FALSE	DEL	G	G	A	R	G	L	D	Y	FALSE	9.001	A	I	V	TRUE	T	A	N	G	G	A	L	P	G120K, A121D	R	R	D	H	A
ERR855259	PRJEB7904	SAMEA3165611	ERR855259	2011	MSW	HHS:3	0.5	1	0.015	0.008	2	0.25	1901	-		1445	3	WT	WT	FALSE	DEL	G	G	A	R	G	L	D	Y	FALSE	5.002	A	I	V	TRUE	T	A	N	S	G	A	P	P	WT	R	R	D	H	A
ERR855260	PRJEB7904	SAMEA3165612	ERR855260	2011	MSM	HHS:9	1	2	0.06	0.03	8	0.5	7363	7574		1530	159	WT	WT	FALSE	DEL	G	G	A	R	G	L	N	Y	FALSE	44.001	A	I	V	TRUE	T	T	N	G	G	A	L	P	G120K, A121N	R	R	D	H	A
ERR855261	PRJEB7904	SAMEA3165613	ERR855261	2011	MSW	HHS:9	16	32	0.03	0.015	4	0.125	1903	8562		1531	34	WT	WT	FALSE	DEL	G	G	A	R	G	L	D	Y	FALSE	9.001	A	I	V	TRUE	T	A	N	G	G	A	L	P	G120K, A121G	R	R	D	N	WT
ERR855262	PRJEB7904	SAMEA3165614	ERR855262	2011	MSM	HHS:9	0.5	2	0.06	0.03	8	0.125	1600	2400		1532	159	WT	WT	FALSE	DEL	G	G	A	R	G	L	N	Y	FALSE	44.001	A	I	V	TRUE	T	T	N	G	G	A	L	P	G120K, A121D	R	R	D	H	A
ERR855263	PRJEB7904	SAMEA3165615	ERR855263	2011	MSM	HHS:9	1	2	0.03	0.015	8	0.25	1901	1407		1450	3	WT	WT	FALSE	DEL	G	G	A	R	G	L	D	Y	FALSE	35.001	A	M	T	FALSE	T	A	N	G	G	A	P	P	G120K, A121N	R	R	D	H	A
ERR855264	PRJEB7904	SAMEA3165616	ERR855264	2011	MSM	HHS:9	0.5	1	0.015	0.008	4	0.25	1901	9245		1452	3	WT	WT	FALSE	DEL	G	G	A	R	G	L	D	Y	FALSE	2.001	A	I	V	TRUE	T	A	N	G	G	A	P	P	WT	R	R	D	H	A
ERR855265	PRJEB7904	SAMEA3165617	ERR855265	2011	MSM	HHS:9	0.25	0.5	0.015	0.008	8	0.03	1901	225		1535	18	WT	WT	FALSE	DEL	G	G	A	R	G	L	D	Y	FALSE	12.001	A	I	V	TRUE	T	A	N	G	G	A	S	P	G120K, A121D	R	R	D	N	WT
ERR855266	PRJEB7904	SAMEA3165618	ERR855266	2006	MSMW	HHS:4	2	4	0.25	0.06	16	0.5	1901	1407		1453	3	WT	WT	FALSE	DEL	G	G	A	R	G	L	D	Y	FALSE	34.001	A	M	T	FALSE	T	A	Y	G	S	A	P	P	G120K, A121N	R	R	D	H	A
ERR855267	PRJEB7904	SAMEA3165619	ERR855267	2011	MSM	HHS:9	0.5	0.5	0.25	0.03	0.015	0.25	1580	5895		1537	16	WT	WT	FALSE	A	G	G	A	R	D	L	D	H	FALSE	34.001	A	M	T	FALSE	T	A	Y	G	S	A	P	L	WT	R	R	D	H	A
ERR855268	PRJEB7904	SAMEA3165620	ERR855268	2011	MSW	HHS:3	0.5	1	0.5	0.06	0.015	0.25	1893	8291		1538	19	WT	WT	FALSE	A	G	G	A	R	D	L	D	H	FALSE	9.001	A	I	V	TRUE	T	A	N	G	G	A	L	P	WT	R	R	D	H	A
ERR855269	PRJEB7904	SAMEA3165621	ERR855269	2011	MSW	HHS:9	2	4	0.25	0.125	32	0.5	1901	6200		1455	3	WT	WT	FALSE	DEL	G	G	A	R	G	L	D	Y	FALSE	34.001	A	M	T	FALSE	T	A	Y	G	S	A	P	P	G120K, A121N	R	R	D	H	A
ERR855270	PRJEB7904	SAMEA3165622	ERR855270	2011	MSM	HHS:9	2	4	0.25	0.06	16	1	9365	1407		1460	3	WT	WT	FALSE	DEL	G	G	A	R	G	L	D	Y	FALSE	34.001	A	M	T	FALSE	T	A	Y	G	S	A	P	P	G120K, A121N	R	R	D	H	A
ERR855271	PRJEB7904	SAMEA3165623	ERR855271	2011	MSM	HHS:9	4	4	0.25	0.06	16	0.5	1901	1407		1461	3	WT	WT	FALSE	DEL	G	G	A	R	G	L	D	Y	FALSE	34.001	A	M	T	FALSE	T	A	Y	G	S	A	P	P	G120K, A121N	R	R	D	H	A
ERR855272	PRJEB7904	SAMEA3165624	ERR855272	2011	MSM	HHS:10	1	2	0.25	0.06	16	0.25	1901	3158		1468	3	WT	WT	FALSE	DEL	G	G	A	R	G	L	D	Y	FALSE	34.001	A	M	T	FALSE	T	A	Y	G	S	A	P	P	G120K, A121N	R	R	D	H	A
ERR855273	PRJEB7904	SAMEA3165625	ERR855273	2011	MSW	HHS:9	4	4	0.25	0.06	32	0.25	1901	1407		1470	3	WT	WT	FALSE	DEL	G	G	A	R	G	L	D	Y	FALSE	34.001	A	M	T	FALSE	T	A	Y	G	S	A	P	P	G120K, A121N	R	R	D	H	A
ERR855274	PRJEB7904	SAMEA3165626	ERR855274	2011	MSM	HHS:10	2	2	0.25	0.06	16	0.25	1901	3158		1471	3	WT	WT	FALSE	DEL	G	G	A	R	G	L	D	Y	FALSE	34.001	A	M	T	FALSE	T	A	Y	G	S	A	P	P	G120K, A121N	R	R	D	H	A
ERR855275	PRJEB7904	SAMEA3165627	ERR855275	2011	MSMW	HHS:10	2	2	0.25	0.06	16	0.25	1901	3158		1472	3	WT	WT	FALSE	DEL	G	G	A	R	G	L	D	Y	FALSE	34.001	A	M	T	FALSE	T	A	Y	G	S	A	P	P	G120K, A121N	R	R	D	H	A
ERR855276	PRJEB7904	SAMEA3165628	ERR855276	2011	MSM	HHS:10	2	4	0.25	0.06	16	0.25	1901	3158		1476	3	WT	WT	FALSE	DEL	G	G	A	R	G	L	D	Y	FALSE	34.001	A	M	T	FALSE	T	A	Y	G	S	A	P	P	G120K, A121N	R	R	D	H	A
ERR855277	PRJEB7904	SAMEA3165629	ERR855277	2011	MSM	HHS:9	4	4	0.25	0.03	16	0.5	9365	1407		1479	3	WT	WT	FALSE	DEL	G	G	A	R	G	L	D	Y	FALSE	34.001	A	M	T	FALSE	T	A	Y	G	S	A	P	P	G120K, A121N	R	R	D	H	A
ERR855278	PRJEB7904	SAMEA3165630	ERR855278	2011	MSM	HHS:5	2	4	0.25	0.06	16	1	1901	1407		1480	3	WT	WT	FALSE	DEL	G	G	A	R	G	L	D	Y	FALSE	34.001	A	M	T	FALSE	T	A	Y	G	S	A	P	P	G120K, A121N	R	R	D	H	A
ERR855279	PRJEB7904	SAMEA3165631	ERR855279	2011	MSM	HHS:5	2	2	0.25	0.06	16	1	1901	3431		1481	3	WT	WT	FALSE	DEL	G	G	A	R	G	L	D	Y	FALSE	34.001	A	M	T	FALSE	T	A	Y	G	S	A	P	P	G120K, A121N	R	R	D	H	A
ERR855280	PRJEB7904	SAMEA3165632	ERR855280	2011	MSM	HHS:10	2	2	0.25	0.06	16	0.25	1901	3158		1484	3	WT	WT	FALSE	DEL	G	G	A	R	G	L	D	Y	FALSE	34.001	A	M	T	FALSE	T	A	Y	G	S	A	P	P	G120K, A121N	R	R	D	H	A
ERR855281	PRJEB7904	SAMEA3165633	ERR855281	2011	MSM	HHS:9	2	4	0.25	0.06	16	1	9365	1407		1485	3	WT	WT	FALSE	DEL	G	G	A	R	G	L	D	Y	FALSE	34.001	A	M	T	FALSE	T	A	Y	G	S	A	P	P	G120K, A121N	R	R	D	H	A
ERR855282	PRJEB7904	SAMEA3165635	ERR855282	2011	MSM	HHS:8	2	2	0.25	0.06	16	0.5	1901	1407		1486	3	WT	WT	FALSE	DEL	G	G	A	R	G	L	D	Y	FALSE	34.001	A	M	T	FALSE	T	A	Y	G	S	A	P	P	G120K, A121N	R	R	D	H	A
ERR855283	PRJEB7904	SAMEA3165640	ERR855283	2011	MSM	HHS:8	2	2	0.25	0.06	16	1	1901	1407		1487	3	1	WT	FALSE	DEL	G	G	A	R	G	L	D	Y	FALSE	34.001	A	M	T	FALSE	T	A	Y	G	S	A	P	P	G120K, A121N	R	R	D	H	A
ERR855284	PRJEB7904	SAMEA3165644	ERR855284	2011	MSM	HHS:9	2	2	0.25	0.06	8	0.5	1901	1407		1488	3	WT	WT	FALSE	DEL	G	G	A	R	G	L	D	Y	FALSE	34.001	A	M	T	FALSE	T	A	Y	G	S	A	P	P	G120K, A121N	R	R	D	H	A
ERR855285	PRJEB7904	SAMEA3165647	ERR855285	2012	MSM	HHS:9	4	4	0.25	0.06	16	1	1901	1407		1492	3	WT	WT	FALSE	DEL	G	G	A	R	G	L	D	Y	FALSE	34.001	A	M	T	FALSE	T	A	Y	G	S	A	P	P	G120K, A121N	R	R	D	H	A
ERR855286	PRJEB7904	SAMEA3165650	ERR855286	2012	MSM	HHS:9	2	4	0.25	0.06	16	0.5	1901	1407		1494	3	WT	WT	FALSE	DEL	G	G	A	R	G	L	D	Y	FALSE	34.001	A	M	T	FALSE	T	A	Y	G	S	A	P	P	G120K, A121N	R	R	D	H	A
ERR855287	PRJEB7904	SAMEA3165654	ERR855287	2012	MSW	HHS:5	1	1	0.25	0.03	16	0.125	7363	7072		1495	8	WT	WT	FALSE	A	G	G	A	R	G	L	D	H	FALSE	10.001	A	M	T	FALSE	T	A	Y	G	S	T	P	P	G120N, A121G	R	R	D	H	A
ERR855288	PRJEB7904	SAMEA3165658	ERR855288	2011	MSW	HHS:8	4	4	0.25	0.125	16	2	1901	4269		1496	3	4	WT	FALSE	DEL	G	G	A	R	G	L	D	Y	FALSE	34.001	A	M	T	FALSE	T	A	Y	G	S	A	P	P	G120K, A121N	R	R	D	H	A
ERR855313	PRJEB7904	SAMEA3165741	ERR855313	2011	MSMW	HHS:9	2	2	0.25	0.06	8	0.5	10312	-		1529	3	WT	WT	FALSE	DEL	G	G	A	R	G	L	D	Y	FALSE	34.001	A	M	T	FALSE	T	A	Y	G	S	A	P	P	G120K, A121N	R	R	D	H	A
ERR855314	PRJEB7904	SAMEA3165745	ERR855314	2011	MSW	HHS:5	2	2	0.125	0.125	0.015	0.5	1893	-		1584	19	WT	WT	FALSE	A	G	G	A	R	D	L	D	H	FALSE	11.001	A	I	V	TRUE	T	V	N	G	G	A	L	P	G120N, A121D	R	R	D	H	A
ERR855333	PRJEB7904	SAMEA3165780	ERR855333	2013	MSM	HHS:9	2	4	0.25	0.06	16	0.5	1901	1407		1549	3	WT	WT	FALSE	DEL	G	G	A	R	G	L	D	Y	FALSE	34.001	A	M	T	FALSE	T	A	Y	G	S	A	P	P	G120K, A121N	R	R	D	H	A
ERR855343	PRJEB7904	SAMEA3165637	ERR855343	2011	MSW	HHS:6	1	1	0.25	0.06	8	0.25	1901	-		1613	3	WT	WT	FALSE	DEL	G	G	A	R	G	L	D	Y	FALSE	34.001	A	M	T	FALSE	T	A	Y	G	S	A	P	P	WT	R	R	D	H	A
ERR855386	PRJEB7904	SAMEA3165698	ERR855386	2011	MSM	HHS:5	2	4	0.25	0.06	16	1	1901	1407		1598	3	WT	WT	FALSE	DEL	G	G	A	R	G	L	D	Y	FALSE	34.001	A	M	T	FALSE	T	A	Y	G	S	A	P	P	G120K, A121N	R	R	D	H	A
ERR855399	PRJEB7904	SAMEA3165716	ERR855399	2013	MSM	HHS:9	2	2	0.25	0.06	16	0.5	1901	1407		1609	3	WT	WT	FALSE	DEL	G	G	A	R	G	L	D	Y	FALSE	34.001	A	M	T	FALSE	T	A	Y	G	S	A	P	P	G120K, A121N	R	R	D	H	A
ERR855400	PRJEB7904	SAMEA3165717	ERR855400	2013	MSM	HHS:9	2	2	0.25	0.06	16	1	7360	1407		1610	3	2	WT	FALSE	DEL	G	G	A	R	G	L	D	Y	FALSE	34.001	A	M	T	FALSE	T	A	Y	G	S	A	P	P	G120K, A121N	R	R	D	H	A
ERR855401	PRJEB7904	SAMEA3165719	ERR855401	2013	MSM	HHS:9	2	4	0.25	0.125	16	0.5	1901	1407		1614	3	WT	WT	FALSE	DEL	G	G	A	R	G	L	D	Y	FALSE	34.001	A	M	T	FALSE	T	A	Y	G	S	A	P	P	G120K, A121N	R	R	D	H	A
ERR855402	PRJEB7904	SAMEA3165720	ERR855402	2011	MSM	HHS:10	2	4	0.25	0.06	16	0.25	1901	3158		1615	3	WT	WT	FALSE	DEL	G	G	A	R	G	L	D	Y	FALSE	34.001	A	M	T	FALSE	T	A	Y	G	S	A	P	P	G120K, A121N	R	R	D	H	A
ERR855403	PRJEB7904	SAMEA3165722	ERR855403	2013	MSW	HHS:9	2	2	0.25	0.03	8	0.5	1901	1407		1616	3	WT	WT	FALSE	DEL	G	G	A	R	G	L	D	Y	FALSE	34.001	A	M	T	FALSE	T	A	Y	G	S	A	P	P	G120K, A121N	R	R	D	H	A
ERR855404	PRJEB7904	SAMEA3165723	ERR855404	2013	MSMW	HHS:3	2	2	0.25	0.06	16	0.5	1901	4822		1617	3	WT	WT	FALSE	DEL	G	G	A	R	G	L	D	Y	FALSE	34.001	A	M	T	FALSE	T	A	Y	G	S	A	P	P	G120K, A121N	R	R	D	H	A
ERR855405	PRJEB7904	SAMEA3165724	ERR855405	2013	MSM	HHS:9	2	4	0.25	0.06	16	0.5	1901	1407		1618	3	WT	WT	FALSE	DEL	G	G	A	R	G	L	D	Y	FALSE	34.001	A	M	T	FALSE	T	A	Y	G	S	A	P	P	G120K, A121N	R	R	D	H	A
ERR855406	PRJEB7904	SAMEA3165726	ERR855406	2013	MSMW	HHS:4	4	4	0.25	0.125	16	0.5	1901	1407		1619	3	WT	WT	FALSE	DEL	G	G	A	R	G	L	D	Y	FALSE	34.001	A	M	T	FALSE	T	A	Y	G	S	A	P	P	G120K, A121N	R	R	D	H	A
ERR855407	PRJEB7904	SAMEA3165727	ERR855407	2013	MSW	HHS:9	0.5	2	0.25	0.015	8	0.5	1901	10940		1620	3	WT	WT	FALSE	DEL	G	G	A	R	G	L	D	Y	FALSE	34.001	A	M	T	FALSE	T	A	Y	G	S	A	P	P	G120K, A121N	R	R	D	H	A
ERR855408	PRJEB7904	SAMEA3165728	ERR855408	2011	MSMW	HHS:10	2	2	0.25	0.125	16	0.25	1901	3128		1622	3	WT	WT	FALSE	DEL	G	G	A	R	G	L	D	Y	FALSE	34.001	A	M	T	FALSE	T	A	Y	G	S	A	P	P	G120K, A121N	R	R	D	H	A
ERR855409	PRJEB7904	SAMEA3165730	ERR855409	2011	MSM	HHS:9	2	4	0.25	0.06	16	0.25	1901	1407		1623	3	WT	WT	FALSE	DEL	G	G	A	R	G	L	D	Y	FALSE	34.001	A	M	T	FALSE	T	A	Y	G	S	A	P	P	G120K, A121N	R	R	D	H	A
ERR855410	PRJEB7904	SAMEA3165731	ERR855410	2011	MSM	HHS:10	2	2	0.25	0.06	16	0.25	1901	3158		1624	3	WT	WT	FALSE	DEL	G	G	A	R	G	L	D	Y	FALSE	34.001	A	M	T	FALSE	T	A	Y	G	S	A	P	P	G120K, A121N	R	R	D	H	A
ERR855411	PRJEB7904	SAMEA3165733	ERR855411	2011	MSMW	HHS:9	0.5	0.5	0.25	0.03	0.015	0.5	1580	5895		1680	16	WT	WT	FALSE	A	G	G	A	R	D	L	D	H	FALSE	34.001	A	M	T	FALSE	T	A	Y	G	S	A	P	L	WT	R	R	D	H	A
ERR855412	PRJEB7904	SAMEA3165734	ERR855412	2011	MSM	HHS:8	0.5	1	0.25	0.06	0.015	0.25	1580	5895		1681	16	WT	WT	FALSE	A	G	G	A	R	D	L	D	H	FALSE	34.001	A	M	T	FALSE	T	A	Y	G	S	A	P	L	WT	R	R	D	H	A
ERR855413	PRJEB7904	SAMEA3165736	ERR855413	2011	MSM	HHS:9	2	2	0.25	0.06	16	0.25	1901	1407		1625	3	WT	WT	FALSE	DEL	G	G	A	R	G	L	D	Y	FALSE	34.001	A	M	T	FALSE	T	A	Y	G	S	A	P	P	G120K, A121N	R	R	D	H	A
ERR855414	PRJEB7904	SAMEA3165737	ERR855414	2011	MSMW	HHS:6	2	2	0.25	0.06	16	0.25	1901	1407		1626	3	WT	WT	FALSE	DEL	G	G	A	R	G	L	D	Y	FALSE	34.001	A	M	T	FALSE	T	A	Y	G	S	A	P	P	G120K, A121N	R	R	D	H	A
ERR855415	PRJEB7904	SAMEA3165739	ERR855415	2011	MSMW	HHS:3	4	4	0.25	0.06	32	1	1901	1407		1629	3	WT	WT	FALSE	DEL	G	G	A	R	G	L	D	Y	FALSE	34.001	A	M	T	FALSE	T	A	Y	G	S	A	P	P	G120K, A121N	R	R	D	H	A
ERR855416	PRJEB7904	SAMEA3165740	ERR855416	2011	MSW	HHS:8	2	2	0.25	0.06	16	0.5	1901	1407		1630	3	WT	WT	FALSE	DEL	G	G	A	R	G	L	D	Y	FALSE	34.001	A	M	T	FALSE	T	A	Y	G	S	A	P	P	G120K, A121N	R	R	D	H	A
ERR855417	PRJEB7904	SAMEA3165742	ERR855417	2011	MSW	HHS:9	1	1	0.25	0.015	4	0.5	1901	5643		1634	3	WT	WT	FALSE	DEL	G	G	A	R	G	L	D	Y	FALSE	34.001	A	M	T	FALSE	T	A	Y	G	S	A	P	P	WT	R	R	D	H	A
ERR855418	PRJEB7904	SAMEA3165743	ERR855418	2011	MSM	HHS:3	4	4	0.25	0.125	32	0.5	1901	1407		1635	3	WT	WT	FALSE	DEL	G	G	A	R	G	L	D	Y	FALSE	34.001	A	M	T	FALSE	T	A	Y	G	S	A	P	P	G120K, A121N	R	R	D	H	A
ERR855419	PRJEB7904	SAMEA3165744	ERR855419	2011	MSW	HHS:9	2	2	0.25	0.06	16	0.25	10312	1407		1637	3	WT	WT	FALSE	DEL	G	G	A	R	G	L	D	Y	FALSE	34.001	A	M	T	FALSE	T	A	Y	G	S	A	P	P	G120K, A121N	R	R	D	H	A
ERR855420	PRJEB7904	SAMEA3165746	ERR855420	2011	MSM	HHS:5	4	4	0.5	0.125	16	1	1901	-		1638	3	WT	WT	FALSE	DEL	G	G	A	R	G	L	D	Y	FALSE	72.001	A	M	T	FALSE	T	A	Y	G	S	A	S	P	G120K, A121N	R	R	D	H	A
ERR855421	PRJEB7904	SAMEA3165747	ERR855421	2011	MSM	HHS:10	2	2	0.25	0.125	16	0.5	1901	3158		1639	3	WT	WT	FALSE	DEL	G	G	A	R	G	L	D	Y	FALSE	34.001	A	M	T	FALSE	T	A	Y	G	S	A	P	P	G120K, A121N	R	R	D	H	A
ERR855422	PRJEB7904	SAMEA3165749	ERR855422	2011	MSM	HHS:8	2	2	0.25	0.06	16	0.5	1901	1407		1641	3	WT	WT	FALSE	DEL	G	G	A	R	G	L	D	Y	FALSE	34.001	A	M	T	FALSE	T	A	Y	G	S	A	P	P	G120K, A121N	R	R	D	H	A
ERR855423	PRJEB7904	SAMEA3165750	ERR855423	2011	MSW	HHS:9	2	2	0.25	0.06	16	0.25	1901	1407		1642	3	WT	WT	FALSE	DEL	G	G	A	R	G	L	D	Y	FALSE	34.001	A	M	T	FALSE	T	A	Y	G	S	A	P	P	G120K, A121N	R	R	D	H	A
ERR855424	PRJEB7904	SAMEA3165752	ERR855424	2011	MSW	HHS:9	2	2	0.25	0.06	16	0.25	10312	1407		1643	3	WT	WT	FALSE	DEL	G	G	A	R	G	L	D	Y	FALSE	34.001	A	M	T	FALSE	T	A	Y	G	S	A	P	P	G120K, A121N	R	R	D	H	A
ERR855425	PRJEB7904	SAMEA3165753	ERR855425	2011	MSM	HHS:10	2	2	0.25	0.06	16	0.25	1901	3128		1645	3	WT	WT	FALSE	DEL	G	G	A	R	G	L	D	Y	FALSE	34.001	A	M	T	FALSE	T	A	Y	G	S	A	P	P	G120K, A121N	R	R	D	H	A
ERR855426	PRJEB7904	SAMEA3165755	ERR855426	2011	MSW	HHS:4	4	4	0.25	0.06	16	0.25	1901	3158		1646	3	WT	WT	FALSE	DEL	G	G	A	R	G	L	D	Y	FALSE	34.001	A	M	T	FALSE	T	A	Y	G	S	A	P	P	G120K, A121N	R	R	D	H	A
ERR855427	PRJEB7904	SAMEA3165756	ERR855427	2011	MSW	HHS:9	2	2	0.5	0.25	0.015	0.5	1920	8977		1696	24	WT	WT	FALSE	DEL	G	G	A	R	G	L	D	Y	FALSE	9.001	A	I	V	TRUE	T	A	N	G	G	A	L	P	G120N, A121D	R	R	D	H	A
ERR855428	PRJEB7904	SAMEA3165757	ERR855428	2011	MSM	HHS:9	2	2	0.25	0.125	16	0.5	10312	1407		1643	3	WT	WT	FALSE	DEL	G	G	A	R	G	L	D	Y	FALSE	34.001	A	M	T	FALSE	T	A	Y	G	S	A	P	P	G120K, A121N	R	R	D	H	A
ERR855429	PRJEB7904	SAMEA3165758	ERR855429	2011	MSM	HHS:9	4	4	0.25	0.125	32	1	1901	1407		1647	3	WT	WT	FALSE	DEL	G	G	A	R	G	L	D	Y	FALSE	34.001	A	M	T	FALSE	T	A	Y	G	S	A	P	P	G120K, A121N	R	R	D	H	A
ERR855430	PRJEB7904	SAMEA3165760	ERR855430	2011	MSW	HHS:9	1	2	0.25	0.03	16	0.5	10312	-		1652	3	WT	WT	FALSE	DEL	G	G	A	R	G	L	D	Y	FALSE	34.001	A	M	T	FALSE	T	A	Y	G	S	A	P	P	G120K, A121N	R	R	D	H	A
ERR855431	PRJEB7904	SAMEA3165762	ERR855431	2011	MSM	HHS:5	2	4	0.25	0.125	16	1	1901	1407		1654	3	WT	WT	FALSE	DEL	G	G	A	R	G	L	D	Y	FALSE	34.001	A	M	T	FALSE	T	A	Y	G	S	A	P	P	G120K, A121N	R	R	D	H	A
ERR855432	PRJEB7904	SAMEA3165763	ERR855432	2011	MSM	HHS:9	2	2	0.25	0.06	16	0.5	1901	2212		1655	3	WT	WT	FALSE	DEL	G	G	A	R	G	L	D	Y	FALSE	34.001	A	M	T	FALSE	T	A	Y	G	S	A	P	P	G120K, A121N	R	R	D	H	A
ERR855433	PRJEB7904	SAMEA3165764	ERR855433	2011	MSM	HHS:9	2	4	0.25	0.06	16	0.5	1901	1407		1656	3	WT	WT	FALSE	DEL	G	G	A	R	G	L	D	Y	FALSE	34.001	A	M	T	FALSE	T	A	Y	G	S	A	P	P	G120K, A121N	R	R	D	H	A
ERR855434	PRJEB7904	SAMEA3165766	ERR855434	2011	MSM	HHS:10	2	2	0.25	0.06	8	0.25	1901	3158		1657	3	WT	WT	FALSE	DEL	G	G	A	R	G	L	D	Y	FALSE	34.001	A	M	T	FALSE	T	A	Y	G	S	A	P	P	G120K, A121N	R	R	D	H	A
ERR855435	PRJEB7904	SAMEA3165767	ERR855435	2011	MSM	HHS:9	2	2	0.25	0.06	16	0.25	1901	1407		1659	3	WT	WT	FALSE	DEL	G	G	A	R	G	L	D	Y	FALSE	34.001	A	M	T	FALSE	T	A	Y	G	S	A	P	P	G120K, A121N	R	R	D	H	A
ERR956668	PRJEB7904	SAMEA3233690	ERR956668	2011	MSW	HHS:10	2	2	0.25	0.06	16	0.25	1901	3158		8705	3	WT	WT	FALSE	DEL	G	G	A	R	G	L	D	Y	FALSE	34.001	A	M	T	FALSE	T	A	Y	G	S	A	P	P	G120K, A121N	R	R	D	H	A
ERR956669	PRJEB7904	SAMEA3233691	ERR956669	2011	MSM	HHS:9	1	2	0.25	0.06	8	0.25	10312	1407		8691	3	WT	WT	FALSE	DEL	G	G	A	R	G	L	D	Y	FALSE	34.001	A	M	T	FALSE	T	A	Y	G	S	A	P	P	G120K, A121N	R	R	D	H	A
ERR956670	PRJEB7904	SAMEA3233692	ERR956670	2011	MSM	HHS:10	2	2	0.25	0.06	16	0.25	1901	3158		8697	3	WT	WT	FALSE	DEL	G	G	A	R	G	L	D	Y	FALSE	34.001	A	M	T	FALSE	T	A	Y	G	S	A	P	P	G120K, A121N	R	R	D	H	A
ERR956671	PRJEB7904	SAMEA3233693	ERR956671	2011	MSM	HHS:9	2	2	0.25	0.06	32	0.5	1901	1407		8702	3	WT	WT	FALSE	DEL	G	G	A	R	G	L	D	Y	FALSE	34.001	A	M	T	FALSE	T	A	Y	G	S	A	P	P	G120K, A121N	R	R	D	H	A
ERR956672	PRJEB7904	SAMEA3233694	ERR956672	2011	MSM	HHS:9	4	2	0.25	0.06	16	0.5	1901	3128		8700	3	WT	WT	FALSE	DEL	G	G	A	R	G	L	D	Y	FALSE	34.001	A	M	T	FALSE	T	A	Y	G	S	A	P	P	G120K, A121N	R	R	D	H	A
ERR956673	PRJEB7904	SAMEA3233695	ERR956673	2011	MSW	HHS:9	1	2	0.25	0.06	16	0.25	1901	3149		8708	3	WT	WT	FALSE	DEL	G	G	A	R	G	L	D	Y	FALSE	34.001	A	M	T	FALSE	T	A	Y	G	S	A	P	P	G120K, A121N	R	R	D	H	A
ERR956674	PRJEB7904	SAMEA3233696	ERR956674	2011	MSM	HHS:10	2	2	0.25	0.125	16	0.25	1901	3158		8696	3	WT	WT	FALSE	DEL	G	G	A	R	G	L	D	Y	FALSE	34.001	A	M	T	FALSE	T	A	Y	G	S	A	P	P	G120K, A121N	R	R	D	H	A
ERR956675	PRJEB7904	SAMEA3233698	ERR956675	2011	MSM	HHS:10	2	2	0.25	0.06	8	0.25	1901	1407		8695	3	WT	WT	FALSE	DEL	G	G	A	R	G	L	D	Y	FALSE	34.001	A	M	T	FALSE	T	A	Y	G	S	A	P	P	G120K, A121N	R	R	D	H	A
ERR956676	PRJEB7904	SAMEA3233699	ERR956676	2011	MSM	HHS:10	2	2	0.25	0.125	16	0.25	1901	3158		8706	3	WT	WT	FALSE	A	G	G	T	H	G	L	D	H	FALSE	34.001	A	M	T	FALSE	T	A	Y	G	S	A	P	P	G120K, A121N	R	R	D	H	A
ERR956677	PRJEB7904	SAMEA3233700	ERR956677	2013	MSM	HHS:10	2	2	0.25	0.06	16	0.5	1901	3158		8699	3	WT	WT	FALSE	DEL	G	G	A	R	G	L	D	Y	FALSE	34.001	A	M	T	FALSE	T	A	Y	G	S	A	P	P	G120K, A121N	R	R	D	H	A
ERR956678	PRJEB7904	SAMEA3233701	ERR956678	2011	MSM	HHS:9	2	2	0.25	0.06	16	0.25	1901	1407		8693	3	WT	WT	FALSE	DEL	G	G	A	R	G	L	D	Y	FALSE	34.001	A	M	T	FALSE	T	A	Y	G	S	A	P	P	G120K, A121N	R	R	D	H	A
ERR956679	PRJEB7904	SAMEA3233702	ERR956679	2011	MSM	HHS:9	4	4	0.25	0.125	16	1	1901	1407		8694	3	WT	WT	FALSE	DEL	G	G	A	R	G	L	D	Y	FALSE	34.001	A	M	T	FALSE	T	A	Y	G	S	A	P	P	G120K, A121N	R	R	D	H	A
ERR956680	PRJEB7904	SAMEA3233703	ERR956680	2011	MSM	HHS:10	2	2	0.25	0.06	16	0.5	1901	3128		8704	3	WT	WT	FALSE	DEL	G	G	A	R	G	L	D	Y	FALSE	34.001	A	M	T	FALSE	T	A	Y	G	S	A	P	P	G120K, A121N	R	R	D	H	A
ERR956681	PRJEB7904	SAMEA3233704	ERR956681	2011	MSM	HHS:10	2	2	0.25	0.06	16	0.25	1901	3158		8698	3	WT	WT	FALSE	DEL	G	G	A	R	G	L	D	Y	FALSE	34.001	A	M	T	FALSE	T	A	Y	G	S	A	P	P	G120K, A121N	R	R	D	H	A
ERR956685	PRJEB7904	SAMEA3233708	ERR956685	2013	MSM	HHS:5	2	2	0.25	0.06	16	0.5	7360	1407		8692	3	WT	WT	FALSE	DEL	G	G	A	R	G	L	D	Y	FALSE	34.001	A	M	T	FALSE	T	A	Y	G	S	A	P	P	G120K, A121N	R	R	D	H	A
ERR956687	PRJEB7904	SAMEA3233710	ERR956687	2013	MSW	HHS:3	1	2	0.25	0.03	16	1	1901	1407		8686	3	WT	WT	FALSE	DEL	G	G	A	R	G	L	D	Y	FALSE	34.001	A	M	T	FALSE	T	A	Y	G	S	A	P	P	G120K, A121N	R	R	D	H	A
ERR956688	PRJEB7904	SAMEA3233711	ERR956688	2012	MSW	HHS:5	1	1	0.5	0.125	0.015	0.25	1893	-		9258	19	WT	WT	FALSE	A	G	G	A	R	D	L	D	H	FALSE	9.001	A	I	V	TRUE	T	A	N	G	G	A	L	P	G120D	R	R	D	H	A
ERR956689	PRJEB7904	SAMEA3233712	ERR956689	2012	MSM	HHS:9	2	2	0.25	0.06	16	0.5	0	8426		8703	3	WT	WT	FALSE	DEL	G	G	A	R	G	L	D	Y	FALSE	34.001	A	M	T	FALSE	T	A	Y	G	S	A	P	P	G120K, A121N	R	R	D	H	A
ERR956690	PRJEB7904	SAMEA3233713	ERR956690	2012	MSM	HHS:9	2	4	0.25	0.06	16	0.5	1901	1407		4306	3	WT	WT	FALSE	DEL	G	G	A	R	G	L	D	Y	FALSE	34.001	A	M	T	FALSE	T	A	Y	G	S	A	P	P	G120K, A121N	R	R	D	H	A
ERR971374	PRJEB7904	SAMEA3233688	ERR971374	2011	MSM	HHS:9	2	2	0.25	0.06	8	0.25	1901	1407		8707	3	WT	WT	FALSE	DEL	G	G	A	R	G	L	D	Y	FALSE	34.001	A	M	T	FALSE	T	A	Y	G	S	A	P	P	G120K, A121N	R	R	D	H	A
ERR971375	PRJEB7904	SAMEA3233697	ERR971375	2011	MSM	HHS:9	2	2	0.25	0.06	16	0.25	10312	1407		8690	3	WT	WT	FALSE	DEL	G	G	A	R	G	L	D	Y	FALSE	34.001	A	M	T	FALSE	T	A	Y	G	S	A	P	P	G120K, A121N	R	R	D	H	A
ERR971376	PRJEB7904	SAMEA3233682	ERR971376	2011	MSM	HHS:9	2	4	0.25	0.06	16	0.5	10312	1407		8689	3	WT	WT	FALSE	DEL	G	G	A	R	G	L	D	Y	FALSE	34.001	A	M	T	FALSE	T	A	Y	G	S	A	P	P	G120K, A121N	R	R	D	H	A
ERR971377	PRJEB7904	SAMEA3233683	ERR971377	2011	MSM	HHS:6	2	2	0.25	0.125	16	0.5	1901	1407		8687	3	WT	WT	FALSE	DEL	G	G	A	R	G	L	D	Y	FALSE	34.001	A	M	T	FALSE	T	A	Y	G	S	A	P	P	G120K, A121N	R	R	D	H	A
ERR971378	PRJEB7904	SAMEA3233684	ERR971378	2011	MSW	HHS:9	2	2	0.25	0.06	16	0.25	10312	1407		8688	3	WT	WT	FALSE	DEL	G	G	A	R	G	L	D	Y	FALSE	34.001	A	M	T	FALSE	T	A	Y	G	S	A	P	P	G120K, A121N	R	R	D	H	A
ERR971379	PRJEB7904	SAMEA3233685	ERR971379	2011	MSMW	HHS:9	1	2	0.25	0.06	16	1	9365	1407		8701	3	WT	WT	FALSE	DEL	G	G	A	R	G	L	D	Y	FALSE	34.001	A	M	T	FALSE	T	A	Y	G	S	A	P	P	G120K, A121N	R	R	D	H	A
ERR971380	PRJEB7904	SAMEA3233686	ERR971380	2011	MSM	HHS:9	1	1	0.25	0.03	0.015	0.5	1580	-		9259	3	WT	WT	FALSE	A	G	G	A	R	D	L	D	H	FALSE	34.001	A	M	T	FALSE	T	A	Y	G	S	A	P	L	WT	R	R	D	H	A
ERR971381	PRJEB7904	SAMEA3233687	ERR971381	2011	MSM	HHS:2	4	4	0.25	0.06	16	1	1901	5967		9260	18	WT	WT	FALSE	DEL	G	G	A	R	G	L	D	Y	FALSE	12.001	A	I	V	TRUE	T	A	N	G	G	A	S	P	G120K, A121G	R	R	D	N	WT
ERR971382	PRJEB7904	SAMEA3233689	ERR971382	2011	MSM	HHS:9	2	2	0.25	0.125	16	0.25	1901	1407		8709	3	WT	WT	FALSE	DEL	G	G	A	R	G	L	D	Y	FALSE	34.001	A	M	T	FALSE	T	A	Y	G	S	A	P	P	G120K, A121N	R	R	D	H	A
GCWGS-0031	PRJNA317462	SAMN04978173	SRR4048883	2016	MSW	HHS:9	1	2	0.25	0.03	2	0.25	1600	-		9261	196	WT	WT	FALSE	DEL	G	G	A	R	D	L	D	Y	FALSE	27.002	A	M	T	FALSE	T	A	Y	G	S	T	P	P	WT	R	R	D	H	A
GCWGS-0156	PRJNA317462	SAMN05217714	SRR4048856	2016	MSW	HHS:9	4	4	0.125	0.125	16	16	1901	14122		9262	3	WT	4	FALSE	DEL	G	G	A	R	G	L	D	Y	FALSE	18.001	A	I	V	TRUE	T	T	N	S	G	A	P	P	G120K, A121D	R	R	D	H	A
GCWGS-0161	PRJNA317462	SAMN05554158	SRR4048862	2016	MSW	HHS:9	64	4	0.125	0.125	16	16	1901	14122		9263	3	WT	4	FALSE	DEL	G	G	A	R	G	L	D	Y	FALSE	18.001	A	I	V	TRUE	T	T	N	S	G	A	P	P	G120K, A121D	R	R	D	H	A
GCWGS-0163	PRJNA317462	SAMN05554160	SRR4048864	2016	MSM	HHS:9	64	4	0.125	0.125	16	16	1901	14122		9264	3	WT	4	FALSE	DEL	G	G	A	R	G	L	D	Y	FALSE	18.001	A	I	V	TRUE	T	T	N	S	G	A	P	P	G120K, A121D	R	R	D	H	A
GCWGS-0169	PRJNA317462	SAMN05554165	SRR4048869	2016	MSM	HHS:9	64	4	0.125	0.125	16	16	1901	14122		9265	3	WT	4	FALSE	DEL	G	G	A	R	G	L	D	Y	FALSE	18.001	A	I	V	TRUE	T	T	N	S	G	A	P	P	G120K, A121D	R	R	D	H	A
GCWGS-0286	PRJNA317462	SAMN05859760	SRR5235389	2016	MSW	HHS:9	2	4	0.25	0.06	16	1	1901	1407		9266	3	WT	WT	FALSE	DEL	G	G	A	R	G	L	D	Y	FALSE	34.001	A	M	T	FALSE	T	A	Y	G	S	A	P	P	G120K, A121N	R	R	D	H	A
GCWGS-0288	PRJNA317462	SAMN05859761	SRR5235387	2016	MSM	HHS:9	1	1	0.06	0.03	0.015	2	9363	16206		9267	3	WT	WT	TRUE	C	G	A	A	R	G	L	N	H	FALSE	2.001	A	I	V	TRUE	T	A	N	G	G	A	P	L	A121S	R	R	D	H	A
GCWGS-0289	PRJNA317462	SAMN05859762	SRR5235386	2016	MSW	HHS:9	1	2	0.03	0.015	0.015	2	9363	654		9268	3	WT	WT	FALSE	A	G	G	T	H	G	L	D	H	FALSE	2.001	A	I	V	TRUE	T	A	N	G	G	A	P	L	WT	R	R	D	H	A
GCWGS-0290	PRJNA317462	SAMN05859763	SRR5235385	2016	MSM	HHS:9	1	2	0.06	0.03	0.015	2	9363	16206		9269	3	WT	WT	TRUE	C	G	A	A	R	G	L	N	H	FALSE	2.001	A	I	V	TRUE	T	A	N	G	G	A	P	L	A121S	R	R	D	H	A
GCWGS-0294	PRJNA317462	SAMN05859767	SRR5235382	2016	MSM	HHS:9	1	1	0.03	0.015	0.015	2	11864	5049		9270	3	WT	WT	FALSE	A	G	G	T	H	G	L	D	H	FALSE	2.001	A	I	V	TRUE	T	A	N	G	G	A	P	L	WT	R	R	D	N	WT
GCWGS-0295	PRJNA317462	SAMN05859768	SRR5235381	2016	MSW	HHS:9	1	2	0.03	0.015	0.015	4	9363	-		9271	3	WT	WT	TRUE	C	G	A	A	R	G	L	N	H	FALSE	2.001	A	I	V	TRUE	T	A	N	G	G	A	P	L	A121S	R	R	D	H	A
GCWGS-0304	PRJNA317462	SAMN05859801	SRR5235372	2016	MSW	HHS:9	1	2	0.125	0.125	4	1	7827	-		9272	175	WT	WT	FALSE	DEL	G	G	A	R	D	L	D	H	FALSE	13.001	A	I	V	TRUE	T	V	N	G	G	A	S	P	G120K, A121D	R	R	D	N	WT
GCWGS-0305	PRJNA317462	SAMN05859802	SRR5235371	2016	MSW	HHS:9	1	2	0.125	0.125	8	1	7827	-		9273	175	WT	WT	FALSE	DEL	G	G	A	R	D	L	D	H	FALSE	13.001	A	I	V	TRUE	T	V	N	G	G	A	S	P	G120K, A121D	R	R	D	N	WT
GCWGS-0306	PRJNA317462	SAMN05859803	SRR5235370	2016	MSM	HHS:9	1	1	0.03	0.015	0.015	2	9363	16206		9274	3	WT	WT	TRUE	C	G	A	A	R	G	L	N	H	FALSE	2.001	A	I	V	TRUE	T	A	N	G	G	A	P	L	A121S	R	R	D	H	A
GCWGS-0307	PRJNA317462	SAMN05859804	SRR5235369	2016	MSW	HHS:9	1	1	0.03	0.015	0.015	4	9363	15906		9275	3	WT	WT	TRUE	C	G	A	A	R	G	L	N	H	FALSE	2.001	A	I	V	TRUE	T	A	N	G	G	A	P	L	A121S	R	R	D	H	A
GCWGS-0308	PRJNA317462	SAMN05859805	SRR5235368	2016	MSW	HHS:7	1	2	0.03	0.015	0.015	2	9363	3935		9276	3	WT	WT	FALSE	A	G	G	T	H	G	L	D	H	FALSE	2.001	A	I	V	TRUE	T	A	N	G	G	A	P	L	G120K, A121N	R	R	D	N	WT
GCWGS-0311	PRJNA317462	SAMN05859808	SRR5235365	2016	MSW	HHS:9	1	1	0.06	0.015	0.015	8	1580	470		9277	3	4	WT	FALSE	A	G	G	A	R	D	L	D	H	FALSE	93.001	A	I	V	TRUE	T	A	N	G	G	T	P	L	A121S	R	R	D	N	WT
GCWGS-0312	PRJNA317462	SAMN05963580	SRR8088172	2016	MSM	HHS:9	1	1	0.015	0.008	0.015	4	1584	7638		9278	33	4	WT	FALSE	A	G	G	A	R	G	L	D	H	TRUE	14.002	A	I	V	TRUE	T	A	N	G	G	A	P	L	WT	R	R	D	H	A
GCWGS-0320	PRJNA317462	SAMN05963588	SRR8088161	2016	MSW	HHS:9	1	1	0.015	0.008	0.015	4	1584	7638		9279	33	4	WT	FALSE	A	G	G	A	R	G	L	D	H	TRUE	14.002	A	I	V	TRUE	T	A	N	G	G	A	P	L	WT	R	R	D	H	A
GCWGS-0412	PRJNA317462	SAMN05990984	SRR5235320	2016	MSW	HHS:9	1	16	0.03	0.015	0.015	8	10932	-		9280	220	4	WT	FALSE	A	G	G	A	R	D	L	D	H	FALSE	22.001	A	I	V	TRUE	T	A	N	G	G	A	P	L	G120N, A121D	R	R	D	H	A
GCWGS-0413	PRJNA317462	SAMN05990985	SRR5235319	2016	MSM	HHS:9	1	1	0.06	0.03	0.015	2	9363	16206		9281	3	WT	WT	TRUE	C	G	A	A	R	G	L	N	H	FALSE	2.001	A	I	V	TRUE	T	A	N	G	G	A	P	L	A121S	R	R	D	H	A
GCWGS-0414	PRJNA317462	SAMN05990986	SRR5235318	2016	MSW	HHS:9	1	16	0.03	0.015	0.015	8	10932	-		9282	220	4	WT	FALSE	A	G	G	A	R	D	L	D	H	FALSE	22.001	A	I	V	TRUE	T	A	N	G	G	A	P	L	G120N, A121D	R	R	D	H	A
GCWGS-0415	PRJNA317462	SAMN05990987	SRR5235317	2016	MSW	HHS:9	1	16	0.015	0.008	0.015	8	10932	-		9283	220	4	WT	FALSE	A	G	G	A	R	D	L	D	H	FALSE	22.001	A	I	V	TRUE	T	A	N	G	G	A	P	L	G120N, A121D	R	R	D	H	A
GCWGS-0429	PRJNA317462	SAMN05991001	SRR5235303	2016	MSW	HHS:7	1	0.5	0.03	0.015	0.015	0.5	11181	-		9284	24	WT	WT	FALSE	A	G	G	A	R	G	L	D	Y	FALSE	9.001	A	I	V	TRUE	T	A	N	G	G	A	L	P	WT	R	R	D	H	A
GCWGS-0439	PRJNA317462	SAMN06043873	SRR5198493	2016	MSMW	HHS:9	1	1	0.015	0.008	0.015	0.5	13525	-		-	-	WT	WT	FALSE	A	G	G	A	R	G	L	N	Y	TRUE	2.001	A	I	V	TRUE	T	A	N	G	G	A	P	L	WT	R	R	D	H	A
GCWGS-0441	PRJNA317462	SAMN06043875	SRR5198491	2016	MSW	HHS:6	1	1	0.06	0.03	0.015	1	11181	10621		9285	24	WT	WT	FALSE	DEL	G	G	A	R	G	L	D	Y	FALSE	9.001	A	I	V	TRUE	T	A	N	G	G	A	L	P	A121S	R	R	D	H	A
GCWGS-0443	PRJNA317462	SAMN06043877	SRR5198489	2016	MSW	HHS:6	1	1	0.03	0.015	0.015	0.25	11987	-		-	-	WT	WT	FALSE	A	G	G	A	R	G	L	N	Y	FALSE	2.015	A	I	V	TRUE	T	A	N	G	G	A	P	L	WT	R	R	D	H	A
GCWGS-0445	PRJNA317462	SAMN06043879	SRR5198487	2016	MSM	HHS:6	8	1	0.03	0.015	8	1	13526	9918		9286	25	WT	WT	FALSE	A	G	G	T	R	G	L	D	H	TRUE	2.002	A	I	V	TRUE	T	A	N	G	G	A	P	L	WT	R	R	D	H	A
GCWGS-0478	PRJNA317462	SAMN06101577	SRR5235282	2016	MSW	HHS:7	1	1	0.015	0.015	0.015	1	13527	7976		9287	3	WT	WT	FALSE	A	G	G	T	H	G	L	D	H	FALSE	2.001	A	I	V	TRUE	T	A	N	G	G	A	P	L	WT	R	R	D	N	WT
GCWGS-0493	PRJNA317462	SAMN06124540	SRR5235267	2016	MSM	HHS:9	1	1	0.03	0.008	0.015	1	9363	-		9288	3	WT	WT	FALSE	A	G	G	T	H	G	L	D	H	FALSE	2.001	A	I	V	TRUE	T	A	N	G	G	A	P	L	A121S	R	R	D	N	WT
GCWGS-0498	PRJNA317462	SAMN06124545	SRR5235262	2016	MSM	HHS:6	1	1	0.03	0.015	0.25	1	9363	-		9289	3	WT	WT	TRUE	C	G	A	A	R	G	L	N	H	FALSE	2.001	A	I	V	TRUE	T	A	N	G	G	A	P	L	WT	R	R	D	N	WT
GCWGS-0503	PRJNA317462	SAMN06124550	SRR5235257	2016	MSW	HHS:9	1	1	0.03	0.015	8	1	1579	286		9290	3	WT	WT	FALSE	DEL	G	G	A	R	G	L	D	Y	FALSE	2.002	A	I	V	TRUE	T	A	N	G	G	A	P	P	WT	R	R	D	H	A
GCWGS-0530	PRJNA317462	SAMN06131842	SRR5235230	2016	MSM	HHS:9	1	1	0.03	0.03	0.015	1	1579	13956		9291	24	WT	WT	FALSE	DEL	G	G	A	R	G	L	D	Y	FALSE	9.001	A	I	V	TRUE	T	A	N	G	G	A	L	P	G120K, A121D	R	R	D	N	WT
GCWGS-0533	PRJNA317462	SAMN06131845	SRR5235227	2016	MSM	HHS:9	4	0.5	0.125	0.06	0.015	0.5	1584	-		9292	33	WT	WT	FALSE	A	G	G	A	R	G	L	D	H	TRUE	34.001	A	M	T	FALSE	T	A	Y	G	S	A	P	L	WT	R	R	D	H	A
GCWGS-0545	PRJNA317462	SAMN06131855	SRR5235216	2016	MSMW	HHS:9	1	1	0.03	0.015	0.015	16	9363	-		9293	3	4	WT	FALSE	A	G	G	T	H	G	L	D	H	FALSE	2.001	A	I	V	TRUE	T	A	N	G	G	A	P	L	A121S	R	R	D	N	WT
GCWGS-0549	PRJNA317462	SAMN06141642	SRR5235212	2016	MSM	HHS:9	1	1	0.125	0.06	16	0.5	7363	-		9294	159	WT	WT	FALSE	DEL	G	G	A	R	G	L	N	Y	FALSE	44.001	A	I	V	TRUE	T	T	N	G	G	A	L	P	G120K, A121D	R	R	D	H	A
GCWGS-0551	PRJNA317462	SAMN06141644	SRR5235210	2016	MSM	HHS:9	1	1	0.06	0.03	0.015	2	9363	16206		9295	3	WT	WT	TRUE	C	G	A	A	R	G	L	N	H	FALSE	2.001	A	I	V	TRUE	T	A	N	G	G	A	P	L	A121S	R	R	D	H	A
GCWGS-0552	PRJNA317462	SAMN06141645	SRR5235209	2016	MSM	HHS:9	1	1	0.06	0.03	0.015	2	9363	16206		9296	3	WT	WT	TRUE	C	G	A	A	R	G	L	N	H	FALSE	2.001	A	I	V	TRUE	T	A	N	G	G	A	P	L	A121S	R	R	D	H	A
GCWGS-0553	PRJNA317462	SAMN06141646	SRR5235208	2016	MSW	HHS:9	2	2	0.03	0.015	16	2	1901	-		9297	3	WT	WT	FALSE	DEL	G	G	A	R	G	L	D	Y	FALSE	5.002	A	I	V	TRUE	T	A	N	S	G	A	P	P	G120R, A121D	R	R	D	H	A
GCWGS-0555	PRJNA317462	SAMN06141648	SRR5235206	2016	MSW	HHS:9	1	16	0.03	0.015	0.015	8	10932	-		9298	220	4	WT	FALSE	A	G	G	A	R	D	L	D	H	FALSE	22.001	A	I	V	TRUE	T	A	N	G	G	A	P	L	G120N, A121D	R	R	D	H	A
GCWGS-0562	PRJNA317462	SAMN06141655	SRR5235199	2016	MSM	HHS:9	1	1	0.06	0.03	0.015	2	9363	16206		9299	3	WT	WT	TRUE	C	G	A	A	R	G	L	N	H	FALSE	2.001	A	I	V	TRUE	T	A	N	G	G	A	P	L	A121S	R	R	D	H	A
GCWGS-0575	PRJNA317462	SAMN06163697	SRR5235186	2016	MSW	HHS:9	8	1	0.03	0.015	4	2	8143	5624		9300	25	WT	WT	FALSE	A	G	G	T	R	G	L	D	H	TRUE	2.002	A	I	V	TRUE	T	A	N	G	G	A	P	L	WT	R	R	D	H	A
GCWGS-0586	PRJNA317462	SAMN06163708	SRR5235175	2016	MSW	HHS:9	1	1	0.03	0.015	0.015	2	9363	2992		9301	3	WT	WT	FALSE	A	G	G	T	H	G	L	D	H	FALSE	2.001	A	I	V	TRUE	T	A	N	G	G	A	P	L	WT	R	R	D	N	WT
GCWGS-0591	PRJNA317462	SAMN06163713	SRR5235170	2016	MSW	HHS:6	1	1	0.06	0.03	0.015	0.5	0	2992		9302	3	WT	WT	FALSE	A	G	G	T	H	G	L	D	H	FALSE	2.001	A	I	V	TRUE	T	A	N	G	G	A	P	L	WT	R	R	D	N	WT
GCWGS-0599	PRJNA317462	SAMN06231180	SRR8088179	2016	MSM	HHS:9	1	1	0.015	0.008	0.015	4	1584	7638		9303	33	4	WT	FALSE	A	G	G	A	R	G	L	D	H	TRUE	14.002	A	I	V	TRUE	T	A	N	G	G	A	P	L	WT	R	R	D	H	A
GCWGS-0605	PRJNA317462	SAMN06250302	SRR8088116	2016	MSM	HHS:9	1	1	0.03	0.015	0.015	2	9363	16206		9304	3	WT	WT	TRUE	C	G	A	A	R	G	L	N	H	FALSE	2.001	A	I	V	TRUE	T	A	N	G	G	A	P	L	A121S	R	R	D	H	A
GCWGS-0607	PRJNA317462	SAMN06250304	SRR8088114	2016	MSM	HHS:9	2	2	0.25	0.125	16	0.5	7827	2318		9305	175	WT	WT	FALSE	DEL	G	G	A	R	D	L	D	H	FALSE	13.001	A	I	V	TRUE	T	V	N	G	G	A	S	P	G120K, A121D	R	R	D	N	WT
GCWGS-0615	PRJNA317462	SAMN06250312	SRR8088103	2016	MSM	HHS:9	1	1	0.015	0.008	0.015	16	9363	-		9306	3	4	WT	FALSE	A	G	G	T	H	G	L	D	H	FALSE	2.001	A	I	V	TRUE	T	A	N	G	G	A	P	L	A121S	R	R	D	N	WT
GCWGS-0621	PRJNA317462	SAMN06250318	SRR8088101	2016	MSW	HHS:7	1	2	0.015	0.008	8	2	1901	-		9307	3	WT	WT	FALSE	DEL	G	G	A	R	G	L	D	Y	FALSE	35.001	A	M	T	FALSE	T	A	N	G	G	A	P	P	G120D	R	R	D	H	A
GCWGS-0642	PRJNA317462	SAMN06350603	SRR5990428	2016	MSW	HHS:9	4	2	0.25	0.125	16	1	1901	2958		9308	3	WT	WT	FALSE	DEL	G	G	A	R	G	L	D	Y	FALSE	10.001	A	M	T	FALSE	T	A	Y	G	S	T	P	P	G120K, A121D	R	R	D	H	A
GCWGS-0643	PRJNA317462	SAMN06350604	SRR5990423	2016	MSM	HHS:9	1	1	0.015	0.008	8	16	1579	-		9309	3	4	WT	FALSE	DEL	G	G	A	R	G	L	D	Y	FALSE	2.002	A	I	V	TRUE	T	A	N	G	G	A	P	P	WT	R	R	D	H	A
GCWGS-0644	PRJNA317462	SAMN06350605	SRR5990422	2016	MSW	HHS:9	1	1	0.03	0.015	0.015	1	9363	-		9310	3	WT	WT	FALSE	A	G	G	T	H	G	L	D	H	FALSE	2.001	A	I	V	TRUE	T	A	N	G	G	A	P	L	WT	R	R	D	H	A
GCWGS-0645	PRJNA317462	SAMN06350606	SRR5990490	2016	MSW	HHS:9	2	2	0.06	0.06	16	1	1901	9454		9311	3	WT	WT	FALSE	DEL	G	G	A	R	G	L	D	Y	FALSE	5.002	A	I	V	TRUE	T	A	N	S	G	A	P	P	G120K, A121N	R	R	D	H	A
GCWGS-0652	PRJNA317462	SAMN06350613	SRR5990483	2016	MSMW	HHS:6	1	2	0.03	0.015	0.015	2	9363	-		9312	3	WT	WT	TRUE	C	G	A	A	R	G	L	N	H	FALSE	2.001	A	I	V	TRUE	T	A	N	G	G	A	P	L	WT	R	R	D	N	WT
GCWGS-0655	PRJNA317462	SAMN06350615	SRR5990481	2016	MSW	HHS:6	1	1	0.06	0.03	0.015	1	11181	10621		9313	24	WT	WT	FALSE	DEL	G	G	A	R	G	L	D	Y	FALSE	9.001	A	I	V	TRUE	T	A	N	G	G	A	L	P	A121S	R	R	D	H	A
GCWGS-0689	PRJNA317462	SAMN06760909	SRR5989339	2017	MSM	HHS:9	2	2	0.25	0.03	2	0.25	1600	-		-	-	WT	WT	FALSE	DEL	G	G	A	R	D	L	D	Y	FALSE	27.002	A	M	T	FALSE	T	A	Y	G	S	T	P	P	WT	R	R	D	H	A
GCWGS-0692	PRJNA317462	SAMN06847082	SRR5990452	2016	MSM	HHS:9	1	1	0.125	0.03	4	1	8143	14685		9314	25	WT	WT	FALSE	A	G	G	T	R	G	L	D	H	TRUE	34.006	A	M	T	FALSE	T	A	Y	G	S	A	P	L	WT	R	R	D	H	A
GCWGS-0695	PRJNA317462	SAMN06847085	SRR5990451	2016	MSW	HHS:9	1	1	0.03	0.015	0.015	1	9363	16206		9315	3	WT	WT	TRUE	C	G	A	A	R	G	L	N	H	FALSE	2.001	A	I	V	TRUE	T	A	N	G	G	A	P	L	A121S	R	R	D	H	A
GCWGS-0700	PRJNA317462	SAMN06847090	SRR5990467	2016	MSMW	HHS:9	1	1	0.06	0.03	4	1	8143	14685		9316	25	WT	WT	FALSE	A	G	G	T	R	G	L	D	H	TRUE	34.006	A	M	T	FALSE	T	A	Y	G	S	A	P	L	WT	R	R	D	H	A
GCWGS-0703	PRJNA317462	SAMN06847093	SRR5990475	2016	MSW	HHS:9	0.25	16	0.03	0.015	0.015	16	9363	-		9317	3	4	WT	FALSE	A	G	G	T	H	G	L	D	H	FALSE	2.001	A	I	V	TRUE	T	A	N	G	G	A	P	L	WT	R	R	D	H	A
GCWGS-0731	PRJNA317462	SAMN06847120	SRR5990473	2016	MSM	HHS:9	1	2	0.03	0.015	0.015	4	9363	3935		9318	3	WT	WT	TRUE	C	G	A	A	R	G	L	N	H	FALSE	2.001	A	I	V	TRUE	T	A	N	G	G	A	P	L	G120K, A121N	R	R	D	N	WT
GCWGS-0736	PRJNA317462	SAMN06847125	SRR5990438	2016	MSMW	HHS:6	0.5	1	0.25	0.125	0.002	0.5	10931	8		-	-	WT	WT	FALSE	DEL	G	G	A	R	D	L	D	H	FALSE	68.001	A	I	V	TRUE	T	A	N	G	G	A	P	P	WT	R	R	D	H	A
GCWGS-0751	PRJNA317462	SAMN07271501	SRR5990390	2015	MSM	HHS:4	1	2	0.03	0.03	0.015	4	9363	8241		9319	3	WT	WT	TRUE	C	G	A	A	R	G	L	N	H	FALSE	2.001	A	I	V	TRUE	T	A	N	G	G	A	P	L	G120K, A121N	R	R	D	N	WT
GCWGS-0752	PRJNA317462	SAMN07271502	SRR5990389	2014	MSW	HHS:4	8	16	0.015	0.008	1	0.25	1588	3307		9320	21	WT	WT	FALSE	A	G	G	T	R	D	L	D	H	FALSE	19.001	A	I	V	TRUE	T	A	N	G	G	A	P	P	WT	R	R	D	N	WT
GCWGS-0753	PRJNA317462	SAMN07271503	SRR5990388	2014	MSW	HHS:4	1	0.25	0.06	0.06	0.015	0.25	1601	-		9321	24	WT	WT	FALSE	A	G	G	T	R	D	L	D	H	FALSE	9.001	A	I	V	TRUE	T	A	N	G	G	A	L	P	G120D, A121N	R	R	D	H	A
GCWGS-0754	PRJNA317462	SAMN07271504	SRR5990387	2015	MSW	HHS:4	2	4	0.03	0.03	16	0.5	1901	7631		9322	18	WT	WT	FALSE	DEL	G	G	A	R	G	L	D	Y	FALSE	12.001	A	I	V	TRUE	T	A	N	G	G	A	S	P	G120K, A121D	R	R	D	N	WT
GCWGS-0755	PRJNA317462	SAMN07271505	SRR5990386	2015	MSW	HHS:4	1	0.25	0.015	0.008	0.015	0.25	6962	7964		-	-	WT	WT	FALSE	A	G	G	A	R	G	L	N	Y	FALSE	15.001	A	I	V	FALSE	T	A	N	G	G	A	P	L	WT	R	R	D	H	A
GCWGS-0756	PRJNA317462	SAMN07271506	SRR5990385	2015	MSW	HHS:4	4	2	0.03	0.03	16	0.5	1901	7475		9323	3	WT	WT	FALSE	A	G	G	T	R	G	L	D	H	TRUE	5.002	A	I	V	TRUE	T	A	N	S	G	A	P	P	G120K, A121D	R	R	D	H	A
GCWGS-0757	PRJNA317462	SAMN07271507	SRR5990384	2015	MSW	HHS:4	1	0.5	0.03	0.008	0.015	0.5	1893	-		-	-	WT	WT	FALSE	A	G	G	A	R	D	L	D	H	FALSE	9.001	A	I	V	TRUE	T	A	N	G	G	A	L	P	WT	R	R	D	H	A
GCWGS-0758	PRJNA317462	SAMN07271508	SRR5990383	2015	MSW	HHS:4	1	1	0.03	0.008	0.5	1	13145	2992		9324	3	WT	WT	FALSE	A	G	G	T	H	G	L	D	H	FALSE	2.001	A	I	V	TRUE	T	A	N	G	G	A	P	L	WT	R	R	D	N	WT
GCWGS-0759	PRJNA317462	SAMN07271509	SRR5990382	2015	MSM	HHS:4	1	0.5	0.015	0.008	2	0.5	8143	-		9325	25	WT	WT	FALSE	A	G	G	T	R	G	L	D	H	TRUE	2.002	A	I	V	TRUE	T	A	N	G	G	A	P	L	WT	R	R	D	H	A
GCWGS-0760	PRJNA317462	SAMN07271510	SRR5990381	2015	MSW	HHS:4	4	4	0.06	0.06	16	0.5	1901	7475		9326	3	WT	WT	FALSE	A	G	G	T	R	G	L	D	H	TRUE	5.002	A	I	V	TRUE	T	A	N	S	G	A	P	P	G120K, A121D	R	R	D	H	A
GCWGS-0761	PRJNA317462	SAMN07271511	SRR5990349	2015	MSW	HHS:4	1	0.25	0.015	0.008	0.015	0.25	1584	865		9327	33	WT	WT	FALSE	A	G	G	A	R	G	L	D	H	TRUE	14.001	A	I	V	TRUE	T	A	N	G	G	A	P	L	WT	R	R	D	H	A
GCWGS-0762	PRJNA317462	SAMN07271512	SRR5990348	2015	MSM	HHS:4	1	1	0.03	0.03	8	0.25	7363	-		9328	159	WT	WT	FALSE	DEL	G	G	A	R	G	L	N	Y	FALSE	44.001	A	I	V	TRUE	T	T	N	G	G	A	L	P	G120K, A121N	R	R	D	H	A
GCWGS-0763	PRJNA317462	SAMN07271513	SRR5990351	2015	MSW	HHS:4	1	0.5	0.015	0.008	0.015	0.5	13528	995		9329	3	WT	WT	FALSE	A	G	G	T	H	G	L	D	H	FALSE	2.001	A	I	V	TRUE	T	A	N	G	G	A	P	L	A121S	R	R	D	N	WT
GCWGS-0764	PRJNA317462	SAMN07271514	SRR5990350	2015	MSW	HHS:4	1	0.5	0.015	0.008	0.015	0.25	1584	865		9330	33	WT	WT	FALSE	A	G	G	A	R	G	L	D	H	TRUE	14.001	A	I	V	TRUE	T	A	N	G	G	A	P	L	WT	R	R	D	H	A
GCWGS-0765	PRJNA317462	SAMN07271515	SRR5990345	2015	MSW	HHS:4	1	0.25	0.015	0.008	0.015	0.25	11414	-		-	-	WT	WT	FALSE	A	G	G	A	R	G	L	D	H	FALSE	45.001	A	I	V	FALSE	T	A	N	G	G	A	P	L	WT	R	R	D	H	A
GCWGS-0766	PRJNA317462	SAMN07271516	SRR5990344	2015	MSW	HHS:4	1	1	0.015	0.03	8	0.125	1901	-		9331	3	WT	WT	FALSE	A	G	G	T	R	G	L	D	H	TRUE	5.002	A	I	V	TRUE	T	A	N	S	G	A	P	P	G120K, A121D	R	R	D	H	A
GCWGS-0767	PRJNA317462	SAMN07287156	SRR5990347	2015	MSM	HHS:6	1	1	0.015	0.008	0.015	4	9363	-		9332	3	4	WT	FALSE	A	G	G	T	H	G	L	D	H	FALSE	2.001	A	I	V	TRUE	T	A	N	G	G	A	P	L	A121S	R	R	D	N	WT
GCWGS-0768	PRJNA317462	SAMN07287157	SRR5990346	2015	MSM	HHS:6	1	2	0.015	0.015	0.03	2	9363	14375		9333	3	WT	WT	TRUE	C	G	A	A	R	G	L	N	H	FALSE	2.001	A	I	V	TRUE	T	A	N	G	G	A	P	L	G120K, A121N	R	R	D	N	WT
GCWGS-0769	PRJNA317462	SAMN07287158	SRR5990357	2015	MSW	HHS:6	1	2	0.03	0.015	0.015	2	11422	7973		9334	3	WT	WT	TRUE	C	G	A	A	R	G	L	N	H	FALSE	2.001	A	I	V	TRUE	T	A	N	G	G	A	P	L	G120K, A121N	R	R	D	H	A
GCWGS-0770	PRJNA317462	SAMN07287159	SRR5990356	2016	MSM	HHS:6	1	2	0.015	0.015	0.015	2	11422	4822		9335	3	WT	WT	TRUE	C	G	A	A	R	G	L	N	H	FALSE	2.001	A	I	V	TRUE	T	A	N	G	G	A	P	L	G120K, A121N	R	R	D	H	A
GCWGS-0771	PRJNA317462	SAMN07287160	SRR5990372	2016	MSMW	HHS:6	1	2	0.03	0.015	0.03	2	9363	14375		9336	3	WT	WT	TRUE	C	G	A	A	R	G	L	N	H	FALSE	2.001	A	I	V	TRUE	T	A	N	G	G	A	P	L	G120K, A121N	R	R	D	N	WT
GCWGS-0772	PRJNA317462	SAMN07287161	SRR5990373	2016	MSW	HHS:6	1	4	0.015	0.015	0.03	2	9363	7973		9337	3	WT	WT	TRUE	C	G	A	A	R	G	L	N	H	FALSE	2.001	A	I	V	TRUE	T	A	N	G	G	A	P	L	G120K, A121N	R	R	D	N	WT
GCWGS-0773	PRJNA317462	SAMN07287162	SRR5990374	2016	MSW	HHS:6	1	2	0.015	0.015	0.015	2	9363	8426		9338	3	WT	WT	TRUE	C	G	A	A	R	G	L	N	H	FALSE	2.001	A	I	V	TRUE	T	A	N	G	G	A	P	L	G120K, A121N	R	R	D	N	WT
GCWGS-0774	PRJNA317462	SAMN07287163	SRR5990375	2016	MSMW	HHS:6	1	2	0.015	0.008	0.015	2	9363	14375		9339	3	WT	WT	TRUE	C	G	A	A	R	G	L	N	H	FALSE	2.001	A	I	V	TRUE	T	A	N	G	G	A	P	L	G120K, A121N	R	R	D	N	WT
GCWGS-0775	PRJNA317462	SAMN07287164	SRR5990376	2016	MSW	HHS:4	1	0.25	0.015	0.015	0.015	0.125	1594	356		-	-	WT	WT	FALSE	A	G	G	A	R	G	L	D	H	TRUE	1.001	A	I	V	TRUE	T	A	N	G	G	A	P	L	WT	R	R	D	H	A
GCWGS-0776	PRJNA317462	SAMN07287165	SRR5990377	2016	MSW	HHS:4	2	1	0.03	0.03	4	0.5	1901	-		9340	3	WT	WT	FALSE	A	G	G	A	R	G	L	D	Y	FALSE	5.002	A	I	V	TRUE	T	A	N	S	G	A	P	P	WT	R	R	D	H	A
GCWGS-0778	PRJNA317462	SAMN07287167	SRR5990379	2016	MSM	HHS:4	1	1	0.015	0.008	0.015	1	9363	-		9341	3	WT	WT	FALSE	A	G	G	T	H	G	L	D	H	FALSE	2.001	A	I	V	TRUE	T	A	N	G	G	A	P	L	WT	R	R	D	N	WT
GCWGS-0779	PRJNA317462	SAMN07287168	SRR5990369	2015	MSM	HHS:1	1	2	0.03	0.015	0.015	2	11422	3935		9342	3	WT	WT	TRUE	C	G	A	A	R	G	L	N	H	FALSE	2.001	A	I	V	TRUE	T	A	N	G	G	A	P	L	G120K, A121N	R	R	D	H	A
GCWGS-0780	PRJNA317462	SAMN07287169	SRR5990370	2015	MSM	HHS:1	1	2	0.03	0.015	0.015	2	11422	3935		9343	3	WT	WT	TRUE	C	G	A	A	R	G	L	N	H	FALSE	2.001	A	I	V	TRUE	T	A	N	G	G	A	P	L	G120K, A121N	R	R	D	H	A
GCWGS-0781	PRJNA317462	SAMN07287170	SRR5990359	2015	MSW	HHS:1	4	2	0.25	0.06	16	0.5	1579	-		9344	3	WT	WT	FALSE	DEL	G	G	A	R	G	L	D	Y	FALSE	10.001	A	M	T	FALSE	T	A	Y	G	S	T	P	P	G120K, A121D	R	R	D	H	A
GCWGS-0782	PRJNA317462	SAMN07287171	SRR5990358	2014	MSMW	HHS:5	8	4	0.125	0.015	0.015	4	1579	21		9345	24	WT	WT	FALSE	DEL	G	G	A	R	G	L	D	Y	FALSE	9.001	A	I	V	TRUE	T	A	N	G	G	A	L	P	G120K, A121D	R	R	D	N	WT
GCWGS-0783	PRJNA317462	SAMN07299097	SRR5990380	2014	MSMW	HHS:5	0.25	1	0.06	0.008	0.015	4	8156	-		9346	17	WT	WT	FALSE	DEL	G	G	A	R	G	L	D	Y	FALSE	2.001	A	I	V	TRUE	T	A	N	G	G	A	P	P	WT	R	R	D	H	A
GCWGS-0784	PRJNA317462	SAMN07299098	SRR5990371	2014	MSW	HHS:5	8	2	0.125	0.015	0.015	8	1579	1034		9347	24	WT	WT	FALSE	DEL	G	G	A	R	G	L	D	Y	FALSE	9.001	A	I	V	TRUE	T	A	N	G	G	A	L	P	G120K, A121D	R	R	D	N	WT
GCWGS-0785	PRJNA317462	SAMN07299099	SRR5990355	2014	MSW	HHS:5	0.5	1	0.03	0.008	0.015	0.5	1584	-		9348	33	WT	WT	FALSE	A	G	G	A	R	G	L	D	H	TRUE	14.001	A	I	V	TRUE	T	A	N	G	G	A	P	L	WT	R	R	D	H	A
GCWGS-0786	PRJNA317462	SAMN07299100	SRR5990354	2015	MSM	HHS:6	1	1	0.015	0.008	0.015	16	11900	2992		9349	3	4	WT	FALSE	A	G	G	T	H	G	L	D	H	FALSE	2.001	A	I	V	TRUE	T	A	N	G	G	A	P	L	WT	R	R	D	N	WT
GCWGS-0787	PRJNA317462	SAMN07299101	SRR5990353	2016	MSMW	HHS:6	1	1	0.03	0.008	0.015	2	9363	9918		9350	3	WT	WT	TRUE	C	G	A	A	R	G	L	N	H	FALSE	2.001	A	I	V	TRUE	T	A	N	G	G	A	P	L	WT	R	R	D	H	A
GCWGS-0788	PRJNA317462	SAMN07299102	SRR5990352	2016	MSMW	HHS:6	1	2	0.03	0.015	0.015	2	9363	-		9351	3	WT	WT	TRUE	C	G	A	A	R	G	L	D	H	FALSE	2.001	A	I	V	TRUE	T	A	N	G	G	A	P	L	WT	R	R	D	N	WT
GCWGS-0789	PRJNA317462	SAMN07299103	SRR5990361	2014	MSW	HHS:4	0.25	0.25	0.03	0.008	0.015	0.5	12467	8213		9352	256	WT	WT	FALSE	A	G	G	A	R	G	L	N	Y	TRUE	2.002	A	I	V	TRUE	T	A	N	G	G	A	P	L	WT	R	R	D	H	A
GCWGS-0790	PRJNA317462	SAMN07299104	SRR5990360	2014	MSW	HHS:4	0.25	1	0.03	0.008	0.015	1	9363	-		9353	3	WT	WT	FALSE	A	G	G	T	H	G	L	D	H	FALSE	2.001	A	I	V	TRUE	T	A	N	G	G	A	P	L	WT	R	R	D	N	WT
GCWGS-0792	PRJNA317462	SAMN07299105	SRR5990364	2014	MSW	HHS:4	0.5	0.25	0.015	0.008	0.015	0.5	10931	3655		9354	217	WT	WT	FALSE	DEL	G	G	A	R	D	L	D	H	FALSE	22.001	A	I	V	TRUE	T	A	N	G	G	A	P	P	G120N, A121V	R	R	D	H	A
GCWGS-0793	PRJNA317462	SAMN07299106	SRR5990365	2014	MSW	HHS:4	0.25	0.5	0.015	0.008	0.015	0.25	1584	865		9355	33	WT	WT	FALSE	A	G	G	A	R	G	L	D	H	TRUE	14.001	A	I	V	TRUE	T	A	N	G	G	A	P	L	WT	R	R	D	H	A
GCWGS-0795	PRJNA317462	SAMN07299108	SRR5990363	2015	MSM	HHS:4	8	0.5	0.015	0.008	2	1	8143	13966		9356	25	WT	WT	FALSE	A	G	G	T	R	G	L	D	H	TRUE	2.002	A	I	V	TRUE	T	A	N	G	G	A	P	L	WT	R	R	D	H	A
GCWGS-0796	PRJNA317462	SAMN07299109	SRR5990367	2015	MSW	HHS:4	1	2	0.015	0.03	0.015	1	0	-		9357	17	WT	WT	FALSE	DEL	G	G	A	R	G	L	D	Y	FALSE	2.001	A	I	V	TRUE	T	A	N	G	G	A	P	P	WT	R	R	D	H	A
GCWGS-0797	PRJNA317462	SAMN07299110	SRR5990368	2014	MSM	HHS:9	1	2	0.03	0.015	0.03	64	9363	8241		9358	3	4	WT	TRUE	C	G	A	A	R	G	L	N	H	FALSE	2.001	A	I	V	TRUE	T	A	N	G	G	A	P	L	G120K, A121N	R	R	D	N	WT
GCWGS-0798	PRJNA317462	SAMN07299111	SRR5990366	2015	MSW	HHS:9	1	2	0.03	0.015	0.03	2	11422	3935		9359	3	WT	WT	TRUE	C	G	A	A	R	G	L	N	H	FALSE	2.001	A	I	V	TRUE	T	A	N	G	G	A	P	L	G120K, A121N	R	R	D	H	A
GCWGS-0799	PRJNA317462	SAMN07342070	SRR8071022	2015	MSM	HHS:9	1	1	0.015	0.015	0.015	2	9363	-		9360	3	WT	WT	TRUE	C	G	A	A	R	G	L	N	H	FALSE	2.001	A	I	V	TRUE	T	A	N	G	G	A	P	L	WT	R	R	D	N	WT
GCWGS-0800	PRJNA317462	SAMN07342053	SRR8071409	2014	MSMW	HHS:9	0.5	1	0.06	0.015	8	1	7363	8419		9361	159	WT	WT	FALSE	DEL	G	G	A	R	G	L	N	Y	FALSE	44.001	A	I	V	TRUE	T	T	N	G	G	A	L	P	A121S	R	R	D	H	A
GCWGS-0801	PRJNA317462	SAMN07342054	SRR8071408	2014	MSM	HHS:9	1	2	0.25	0.03	16	1	1901	1407		9362	3	WT	WT	FALSE	C	G	G	A	R	G	L	D	Y	TRUE	34.001	A	M	T	FALSE	T	A	Y	G	S	A	P	P	G120K, A121N	R	R	D	H	A
GCWGS-0802	PRJNA317462	SAMN07342055	SRR8071407	2014	MSM	HHS:9	1	2	0.125	0.06	16	1	7363	2400		9363	159	WT	WT	FALSE	DEL	G	G	A	R	G	L	N	Y	FALSE	44.001	A	I	V	TRUE	T	T	N	G	G	A	L	P	G120K, A121D	R	R	D	H	A
GCWGS-0803	PRJNA317462	SAMN07342056	SRR8071406	2015	MSW	HHS:4	1	0.25	0.015	0.008	0.015	0.125	1601	-		9364	24	WT	WT	FALSE	A	G	G	T	R	D	L	D	H	FALSE	9.001	A	I	V	TRUE	T	A	N	G	G	A	L	P	WT	R	R	D	H	A
GCWGS-0804	PRJNA317462	SAMN07342057	SRR8071405	2014	MSM	HHS:9	1	1	0.25	0.06	8	1	7363	8419		9365	159	WT	WT	FALSE	DEL	G	G	A	R	G	L	N	Y	FALSE	44.001	A	I	V	TRUE	T	T	N	G	G	A	L	P	A121S	R	R	D	H	A
GCWGS-0805	PRJNA317462	SAMN07342058	SRR8071404	2014	MSM	HHS:9	1	1	0.25	0.03	8	1	9365	-		9366	3	WT	WT	FALSE	DEL	G	G	A	R	G	L	D	Y	FALSE	34.001	A	M	T	FALSE	T	A	Y	G	S	A	P	P	A121S	R	R	D	H	A
GCWGS-0806	PRJNA317462	SAMN07342059	SRR8071403	2014	MSW	HHS:9	0.5	1	0.06	0.03	0.03	1	9363	6765		9367	3	WT	WT	FALSE	A	G	G	T	H	G	L	D	H	FALSE	2.001	A	I	V	TRUE	T	A	N	G	G	A	P	L	G120K, A121N	R	R	D	N	WT
GCWGS-0807	PRJNA317462	SAMN07342060	SRR8071402	2014	MSW	HHS:9	2	4	0.25	0.06	16	1	1901	4822		9368	3	WT	WT	FALSE	DEL	G	G	A	R	G	L	D	Y	FALSE	34.001	A	M	T	FALSE	T	A	Y	G	S	A	P	P	G120K, A121N	R	R	D	H	A
GCWGS-0808	PRJNA317462	SAMN07342061	SRR8071401	2014	MSW	HHS:9	1	2	0.03	0.015	16	0.5	1901	9454		9369	3	WT	WT	FALSE	DEL	G	G	A	R	G	L	D	Y	FALSE	5.002	A	I	V	TRUE	T	A	N	S	G	A	P	P	G120K, A121N	R	R	D	H	A
GCWGS-0809	PRJNA317462	SAMN07342062	SRR8071025	2014	MSW	HHS:9	0.25	1	0.03	0.008	0.015	0.5	9363	2992		9370	3	WT	WT	FALSE	A	G	G	T	H	G	L	D	H	FALSE	2.001	A	I	V	TRUE	T	A	N	G	G	A	P	L	WT	R	R	D	N	WT
GCWGS-0810	PRJNA317462	SAMN07342063	SRR8071024	2014	MSW	HHS:9	0.25	1	0.03	0.008	0.015	0.5	9363	2992		9371	3	WT	WT	FALSE	A	G	G	T	H	G	L	D	H	FALSE	2.001	A	I	V	TRUE	T	A	N	G	G	A	P	L	WT	R	R	D	N	WT
GCWGS-0811	PRJNA317462	SAMN07342064	SRR8071027	2014	MSW	HHS:9	0.25	0.25	0.015	0.008	0.015	0.5	6810	-		9372	39	WT	WT	FALSE	DEL	G	G	A	R	G	L	D	Y	FALSE	22.001	A	I	V	TRUE	T	A	N	G	G	A	P	L	#N/A	R	R	D	H	A
GCWGS-0812	PRJNA317462	SAMN07342065	SRR8071026	2014	MSW	HHS:4	0.25	1	0.015	0.015	0.015	1	10932	-		9373	3	WT	WT	FALSE	A	G	G	T	H	G	L	D	H	FALSE	2.001	A	I	V	TRUE	T	A	N	G	G	A	P	L	WT	R	R	D	N	WT
GCWGS-0813	PRJNA317462	SAMN07342066	SRR8071021	2015	MSW	HHS:4	1	2	0.015	0.03	0.015	1	10316	-		-	-	WT	WT	FALSE	A	G	G	A	R	G	L	D	H	FALSE	45.001	A	I	V	FALSE	T	A	N	G	G	A	P	L	G120D	R	R	D	H	A
GCWGS-0814	PRJNA317462	SAMN07342067	SRR8071020	2015	MSM	HHS:4	1	0.5	0.015	0.008	4	0.125	1601	-		9374	24	WT	WT	FALSE	A	G	G	T	R	D	L	D	H	FALSE	9.001	A	I	V	TRUE	T	A	N	G	G	A	L	L	G120D, A121D	R	R	D	H	A
GCWGS-0815	PRJNA317462	SAMN07342068	SRR8071023	2015	MSM	HHS:4	8	0.5	0.015	0.008	2	0.25	8143	13966		9375	25	WT	WT	FALSE	A	G	G	T	R	G	L	D	H	TRUE	2.002	A	I	V	TRUE	T	A	N	G	G	A	P	L	WT	R	R	D	H	A
GCWGS-0826	PRJNA317462	SAMN07357586	SRR8071339	2014	MSW	HHS:9	4	2	0.25	0.06	8	0.5	1901	6764		9376	3	WT	WT	FALSE	DEL	G	G	A	R	G	L	D	Y	FALSE	10.001	A	M	T	FALSE	T	A	Y	G	S	T	P	P	WT	R	R	D	H	A
GCWGS-0827	PRJNA317462	SAMN07357587	SRR8071340	2014	MSW	HHS:9	1	1	0.25	0.03	16	0.125	7363	9551		9377	8	WT	WT	FALSE	A	G	G	A	R	G	L	D	H	FALSE	10.001	A	M	T	FALSE	T	A	Y	G	S	T	P	P	WT	R	R	D	H	A
GCWGS-0828	PRJNA317462	SAMN07357588	SRR8071331	2014	MSM	HHS:9	2	4	0.25	0.125	8	0.5	1600	738		9378	196	WT	WT	FALSE	DEL	G	G	A	R	D	L	D	Y	FALSE	27.002	A	M	T	FALSE	T	A	Y	G	S	T	P	P	G120K, A121D	R	R	D	H	A
GCWGS-0829	PRJNA317462	SAMN07357589	SRR8071332	2014	MSM	HHS:9	2	2	0.25	0.06	8	0.25	1600	738		9379	196	WT	WT	FALSE	DEL	G	G	A	R	D	L	D	Y	FALSE	27.002	A	M	T	FALSE	T	A	Y	G	S	T	P	P	G120K, A121D	R	R	D	H	A
GCWGS-0830	PRJNA317462	SAMN07357590	SRR8071216	2014	MSW	HHS:9	2	2	0.25	0.06	8	0.5	1600	738		9380	196	WT	WT	FALSE	DEL	G	G	A	R	D	L	D	Y	FALSE	27.002	A	M	T	FALSE	T	A	Y	G	S	T	P	P	G120K, A121D	R	R	D	H	A
GCWGS-0831	PRJNA317462	SAMN07427737	SRR8071215	2014	MSM	HHS:9	1	2	0.015	0.015	0.03	2	11422	3935		9381	3	WT	WT	TRUE	C	G	A	A	R	G	L	N	H	FALSE	2.001	A	I	V	TRUE	T	A	N	G	G	A	P	L	G120K, A121N	R	R	D	H	A
GCWGS-0832	PRJNA317462	SAMN07427738	SRR8071214	2015	MSM	HHS:9	1	2	0.03	0.015	0.03	2	11422	3935		9382	3	WT	WT	TRUE	C	G	A	A	R	G	L	N	H	FALSE	2.001	A	I	V	TRUE	T	A	N	G	G	A	P	L	G120K, A121N	R	R	D	H	A
GCWGS-0833	PRJNA317462	SAMN07427739	SRR8071213	2015	MSM	HHS:9	1	2	0.015	0.008	8	2	7367	-		-	-	WT	WT	FALSE	DEL	G	G	A	R	D	L	D	H	FALSE	2.002	A	I	V	TRUE	T	A	N	G	G	A	P	P	G120K, A121D	R	R	D	H	A
GCWGS-0834	PRJNA317462	SAMN07427740	SRR8071212	2015	MSM	HHS:9	4	1	0.03	0.015	0.03	4	1584	-		9383	33	4	WT	FALSE	A	G	G	A	R	G	L	D	H	TRUE	83.001	A	I	V	TRUE	S	A	N	G	G	A	P	L	G120K, A121G	R	R	D	H	A
GCWGS-0835	PRJNA317462	SAMN07427741	SRR8071211	2015	MSW	HHS:9	1	1	0.015	0.008	0.015	32	11417	6831		9384	3	4	WT	FALSE	DEL	G	G	A	R	G	L	D	Y	FALSE	2.001	A	I	V	TRUE	T	A	N	G	G	A	P	L	WT	R	R	D	N	WT
GCWGS-0836	PRJNA317462	SAMN07427742	SRR8071210	2015	MSW	HHS:9	1	1	0.015	0.008	0.015	32	11417	6831		9385	3	4	WT	FALSE	DEL	G	G	A	R	G	L	D	Y	FALSE	2.001	A	I	V	TRUE	T	A	N	G	G	A	P	L	WT	R	R	D	N	WT
GCWGS-0837	PRJNA317462	SAMN07427743	SRR8071209	2015	MSM	HHS:9	2	2	0.25	0.06	8	0.5	1600	738		9386	196	WT	WT	FALSE	DEL	G	G	A	R	D	L	D	Y	FALSE	27.002	A	M	T	FALSE	T	A	Y	G	S	T	P	P	G120K, A121D	R	R	D	H	A
GCWGS-0838	PRJNA317462	SAMN07427744	SRR7401669	2016	MSM	HHS:9	1	0.5	0.015	0.008	0.015	4	1584	7638		8244	33	4	WT	FALSE	A	G	G	A	R	G	L	D	H	TRUE	14.002	A	I	V	TRUE	T	A	N	G	G	A	P	L	WT	R	R	D	H	A
GCWGS-0839	PRJNA317462	SAMN07427745	SRR7401677	2016	MSM	HHS:9	1	1	0.015	0.008	0.015	4	1584	7638		8252	33	4	WT	FALSE	A	G	G	A	R	G	L	D	H	TRUE	14.002	A	I	V	TRUE	T	A	N	G	G	A	P	L	WT	R	R	D	H	A
GCWGS-0840	PRJNA317462	SAMN07427746	SRR8071208	2014	MSM	HHS:5	2	2	0.03	0.06	0.015	2	1579	1034		9387	24	WT	WT	FALSE	DEL	G	G	A	R	G	L	D	Y	FALSE	9.001	A	I	V	TRUE	T	A	N	G	G	A	L	P	G120K, A121D	R	R	D	N	WT
GCWGS-0841	PRJNA317462	SAMN07427747	SRR8071207	2014	MSM	HHS:5	1	4	0.015	0.03	0.015	8	11422	3935		9388	3	4	WT	TRUE	C	G	A	A	R	G	L	N	H	FALSE	2.001	A	I	V	TRUE	T	A	N	G	G	A	P	L	G120K, A121N	R	R	D	H	A
GCWGS-0843	PRJNA317462	SAMN07427749	SRR8071199	2014	MSM	HHS:5	1	2	0.015	0.015	0.015	2	11422	3935		9389	3	2	WT	TRUE	C	G	A	A	R	G	L	N	H	FALSE	2.001	A	I	V	TRUE	T	A	N	G	G	A	P	L	G120K, A121N	R	R	D	H	A
GCWGS-0844	PRJNA317462	SAMN07427750	SRR8071196	2015	MSMW	HHS:5	1	4	0.03	0.03	0.015	4	1579	-		9390	3	WT	WT	FALSE	DEL	G	G	A	R	G	L	D	Y	FALSE	2.002	A	I	V	TRUE	T	A	N	G	G	A	P	P	WT	R	R	D	H	A
GCWGS-0853	PRJNA317462	SAMN07427751	SRR8071197	2015	MSMW	HHS:5	1	4	0.015	0.015	0.015	4	11422	3935		9391	3	1	WT	TRUE	C	G	A	A	R	G	L	N	H	FALSE	2.001	A	I	V	TRUE	T	A	N	G	G	A	P	L	G120K, A121N	R	R	D	H	A
GCWGS-0854	PRJNA317462	SAMN07427752	SRR8071202	2015	MSM	HHS:5	1	2	0.015	0.015	0.015	4	9363	3935		9392	3	WT	WT	TRUE	C	G	A	A	R	G	L	N	H	FALSE	2.001	A	I	V	TRUE	T	A	N	G	G	A	P	L	G120K, A121N	R	R	D	N	WT
GCWGS-0855	PRJNA317462	SAMN07427753	SRR8071203	2014	MSW	HHS:7	0.25	0.5	0.015	0.008	0.015	0.5	11422	-		9393	3	WT	WT	FALSE	A	G	G	T	H	G	L	D	H	FALSE	2.001	A	I	V	TRUE	T	A	N	G	G	A	P	L	WT	R	R	D	N	WT
GCWGS-0856	PRJNA317462	SAMN07427754	SRR8071117	2014	MSMW	HHS:7	2	2	0.125	0.03	16	1	7363	13479		9394	159	WT	WT	FALSE	DEL	G	G	A	R	G	L	N	Y	FALSE	44.001	A	I	V	TRUE	T	T	N	G	G	A	L	P	G120K, A121D	R	R	D	H	A
GCWGS-0858	PRJNA317462	SAMN07427756	SRR8071201	2014	MSM	HHS:7	2	2	0.25	0.03	16	0.5	1901	4947		9395	3	WT	WT	FALSE	DEL	G	G	A	R	G	L	D	Y	FALSE	34.001	A	M	T	FALSE	T	A	Y	G	S	A	P	P	G120K, A121N	R	R	D	H	A
GCWGS-0859	PRJNA317462	SAMN07427757	SRR8071193	2014	MSW	HHS:7	0.25	1	0.015	0.008	0.015	0.5	1584	7638		9396	33	WT	WT	FALSE	A	G	G	A	R	G	L	D	H	TRUE	14.002	A	I	V	TRUE	T	A	N	G	G	A	P	L	WT	R	R	D	H	A
GCWGS-0860	PRJNA317462	SAMN07427758	SRR8071194	2014	MSW	HHS:7	0.5	1	0.015	0.008	0.015	0.5	11986	8465		-	-	WT	WT	FALSE	DEL	G	G	A	R	G	L	D	Y	FALSE	14.001	A	I	V	TRUE	T	A	N	G	G	A	P	P	WT	R	R	D	H	A
GCWGS-0861	PRJNA317462	SAMN07427759	SRR8071080	2014	MSM	HHS:7	0.5	1	0.125	0.06	8	0.5	7363	-		9397	159	WT	WT	FALSE	DEL	G	G	A	R	G	L	N	Y	FALSE	44.001	A	I	V	TRUE	T	T	N	G	G	A	L	P	A121S	R	R	D	H	A
GCWGS-0862	PRJNA317462	SAMN07427760	SRR8071079	2014	MSW	HHS:7	1	1	0.03	0.008	0.015	0.125	11181	-		9398	24	WT	WT	FALSE	DEL	G	G	A	R	G	L	D	Y	FALSE	9.001	A	I	V	TRUE	T	A	N	G	G	A	L	P	#N/A	R	R	D	H	A
GCWGS-0863	PRJNA317462	SAMN07427761	SRR8071082	2014	MSW	HHS:7	1	1	0.015	0.015	0.015	0.5	11181	-		-	-	WT	WT	FALSE	DEL	G	G	A	R	G	L	D	Y	FALSE	9.001	A	I	V	TRUE	T	A	N	G	G	A	L	P	A121S	R	R	D	H	A
GCWGS-0864	PRJNA317462	SAMN07427762	SRR8071081	2014	MSM	HHS:7	1	4	0.015	0.015	0.015	4	9363	8241		9399	3	WT	WT	TRUE	C	G	A	A	R	G	L	N	H	FALSE	2.001	A	I	V	TRUE	T	A	N	G	G	A	P	L	G120K, A121N	R	R	D	N	WT
GCWGS-0865	PRJNA317462	SAMN07427763	SRR8071084	2014	MSW	HHS:7	0.25	0.25	0.015	0.008	0.015	0.5	13530	7949		9400	39	WT	WT	FALSE	A	G	G	A	R	G	L	D	Y	FALSE	22.001	A	I	V	TRUE	T	A	N	G	G	A	P	L	WT	R	R	D	H	A
GCWGS-0866	PRJNA317462	SAMN07427764	SRR8071083	2015	MSW	HHS:5	1	4	0.015	0.03	0.03	4	9363	3935		9401	3	WT	WT	TRUE	C	G	A	A	R	G	L	N	H	FALSE	2.001	A	I	V	TRUE	T	A	N	G	G	A	P	L	G120K, A121N	R	R	D	N	WT
GCWGS-0867	PRJNA317462	SAMN07427765	SRR8071086	2014	MSW	HHS:7	1	1	0.015	0.015	8	0.25	8110	-		9402	3	WT	WT	FALSE	A	G	G	A	R	G	L	N	Y	FALSE	5.002	A	I	V	TRUE	T	A	N	S	G	A	P	P	WT	R	R	D	H	A
GCWGS-0868	PRJNA317462	SAMN07427766	SRR8071085	2015	MSW	HHS:7	8	16	0.015	0.015	8	0.125	0	1582		-	-	WT	WT	FALSE	A	G	G	A	R	G	L	N	Y	FALSE	19.001	A	I	V	TRUE	T	A	N	G	G	A	P	P	G120K, A121G	R	R	D	N	WT
GCWGS-0869	PRJNA317462	SAMN07427767	SRR8071078	2015	MSMW	HHS:7	1	0.25	0.015	0.008	0.015	0.25	6962	4392		-	-	WT	WT	FALSE	A	G	G	A	R	G	L	N	Y	FALSE	22.001	A	I	V	TRUE	T	A	N	G	G	A	P	L	WT	R	R	D	H	A
GCWGS-0870	PRJNA317462	SAMN07428652	SRR8071077	2015	MSM	HHS:7	1	2	0.03	0.06	8	0.25	1588	7197		9403	21	WT	WT	FALSE	A	G	G	T	R	G	L	D	H	FALSE	19.001	A	I	V	TRUE	T	A	N	G	G	A	P	P	G120K, A121D	R	R	D	N	WT
GCWGS-0871	PRJNA317462	SAMN07428653	SRR8071417	2015	MSM	HHS:7	8	1	0.015	0.015	4	0.5	8143	-		9404	25	WT	WT	FALSE	A	G	G	T	R	G	L	D	H	TRUE	2.002	A	I	V	TRUE	T	A	N	G	G	A	P	L	WT	R	R	D	H	A
GCWGS-0872	PRJNA317462	SAMN07428654	SRR8071418	2015	MSM	HHS:7	1	2	0.03	0.015	0.015	4	9363	3935		9405	3	WT	WT	TRUE	C	G	A	A	R	G	L	N	H	FALSE	2.001	A	I	V	TRUE	T	A	N	G	G	A	P	L	G120K, A121N	R	R	D	N	WT
GCWGS-0873	PRJNA317462	SAMN07428655	SRR8071419	2015	MSM	HHS:7	1	0.5	0.125	0.03	2	0.5	8143	10144		9406	25	WT	WT	FALSE	A	G	G	T	R	G	L	D	H	TRUE	34.006	A	M	T	FALSE	T	A	Y	G	S	A	P	L	A121S	R	R	D	H	A
GCWGS-0874	PRJNA317462	SAMN07428656	SRR8071420	2016	MSW	HHS:7	4	1	0.03	0.015	0.015	0.5	11418	9018		9407	33	WT	WT	FALSE	A	G	G	A	R	G	L	D	H	TRUE	14.001	A	I	V	TRUE	T	A	N	G	G	A	P	L	WT	R	R	D	H	A
GCWGS-0875	PRJNA317462	SAMN07428657	SRR8071413	2016	MSM	HHS:7	1	1	0.125	0.015	4	0.25	8143	10144		9408	25	WT	WT	FALSE	A	G	G	T	R	G	L	D	H	TRUE	34.006	A	M	T	FALSE	T	A	Y	G	S	A	P	L	A121S	R	R	D	H	A
GCWGS-0876	PRJNA317462	SAMN07428658	SRR8071414	2016	MSW	HHS:7	1	1	0.125	0.06	0.015	0.06	1584	26		9409	33	WT	WT	FALSE	A	G	G	A	R	G	L	D	H	TRUE	14.001	A	I	V	TRUE	T	A	N	G	G	A	P	L	WT	R	R	D	H	A
GCWGS-0877	PRJNA317462	SAMN07428659	SRR8071415	2016	MSW	HHS:7	1	1	0.03	0.015	0.015	0.25	1584	-		9410	33	WT	WT	FALSE	A	G	G	A	R	G	L	D	H	TRUE	14.001	A	I	V	TRUE	T	A	N	G	G	A	P	L	WT	R	R	D	H	A
GCWGS-0878	PRJNA317462	SAMN07428660	SRR7401673	2016	MSMW	HHS:7	1	2	0.03	0.015	0.03	4	9363	-		9411	3	WT	WT	TRUE	C	G	A	A	R	G	L	N	H	FALSE	2.001	A	I	V	TRUE	T	A	N	G	G	A	P	L	G120K, A121N	R	R	D	N	WT
GCWGS-0879	PRJNA317462	SAMN07428661	SRR7401674	2016	MSM	HHS:9	1	2	0.03	0.03	8	2	9363	12302		9412	3	WT	WT	TRUE	C	G	A	A	R	G	L	N	H	FALSE	2.001	A	I	V	TRUE	T	A	N	G	G	A	P	L	G120K, A121N	R	R	D	N	WT
GCWGS-0880	PRJNA317462	SAMN07428662	SRR8071416	2015	MSMW	HHS:1	1	2	0.03	0.008	0.015	0.5	9363	3935		9413	3	WT	WT	FALSE	A	G	G	T	H	G	L	D	H	FALSE	2.001	A	I	V	TRUE	T	A	N	G	G	A	P	L	G120K, A121N	R	R	D	N	WT
GCWGS-0881	PRJNA317462	SAMN07428663	SRR8071411	2015	MSW	HHS:1	1	0.5	0.015	0.008	0.015	0.125	1584	8919		9414	33	WT	WT	FALSE	A	G	G	A	R	G	L	D	H	TRUE	14.001	A	I	V	TRUE	T	A	N	G	G	A	P	L	WT	R	R	D	H	A
GCWGS-0882	PRJNA317462	SAMN07428664	SRR8071412	2015	MSW	HHS:1	4	16	0.015	0.008	1	0.125	1891	-		-	-	WT	WT	FALSE	A	G	G	A	R	G	L	N	Y	FALSE	69.001	A	I	V	TRUE	T	A	N	G	G	A	P	L	G120D	R	R	D	N	WT
GCWGS-0883	PRJNA317462	SAMN07428665	SRR8071264	2015	MSM	HHS:1	4	2	0.06	0.015	0.015	0.5	1579	5445		9415	24	WT	WT	FALSE	DEL	G	G	A	R	G	L	D	Y	FALSE	9.001	A	I	V	TRUE	T	A	N	G	G	A	L	P	G120K, A121D	R	R	D	N	WT
GCWGS-0884	PRJNA317462	SAMN07428666	SRR8071087	2015	MSMW	HHS:1	1	1	0.015	0.008	0.015	0.5	9363	3935		9416	3	WT	WT	FALSE	A	G	G	T	H	G	L	D	H	FALSE	2.001	A	I	V	TRUE	T	A	N	G	G	A	P	L	G120K, A121N	R	R	D	N	WT
GCWGS-0885	PRJNA317462	SAMN07428667	SRR8071262	2015	MSM	HHS:1	1	1	0.03	0.015	0.015	1	11428	9368		9417	3	WT	WT	FALSE	A	G	G	T	H	G	L	D	H	FALSE	9.001	A	I	V	TRUE	T	A	N	G	G	A	L	L	WT	R	R	D	N	WT
GCWGS-0886	PRJNA317462	SAMN07428668	SRR8071261	2015	MSMW	HHS:1	1	0.5	0.015	0.008	0.015	1	11428	-		9418	3	WT	WT	FALSE	A	G	G	T	H	G	L	D	H	FALSE	9.001	A	I	V	TRUE	T	A	N	G	G	A	L	L	WT	R	R	D	N	WT
GCWGS-0887	PRJNA317462	SAMN07428669	SRR8071268	2015	MSW	HHS:2	1	16	0.015	0.008	2	0.5	8777	-		9419	21	WT	WT	FALSE	A	G	G	T	R	G	L	D	H	TRUE	19.001	A	I	V	TRUE	T	A	N	G	G	A	P	P	WT	R	R	D	N	WT
GCWGS-0888	PRJNA317462	SAMN07428670	SRR8071267	2015	MSW	HHS:2	1	0.25	0.015	0.008	0.015	0.06	1584	4248		9420	33	WT	WT	FALSE	A	G	G	A	R	G	L	D	H	TRUE	14.001	A	I	V	TRUE	T	A	N	G	G	A	P	L	WT	R	R	D	H	A
GCWGS-0889	PRJNA317462	SAMN07428671	SRR8071266	2015	MSW	HHS:2	1	0.5	0.125	0.008	0.015	0.125	1584	4248		9421	33	WT	WT	FALSE	A	G	G	A	R	G	L	D	H	TRUE	14.001	A	I	V	TRUE	T	A	N	G	G	A	P	L	WT	R	R	D	H	A
GCWGS-0890	PRJNA317462	SAMN07428672	SRR8071265	2015	MSW	HHS:2	1	0.5	0.015	0.008	0.015	0.25	10931	8		-	-	WT	WT	FALSE	DEL	G	G	A	R	D	L	D	H	FALSE	68.001	A	I	V	TRUE	T	A	N	G	G	A	P	P	WT	R	R	D	H	A
GCWGS-0891	PRJNA317462	SAMN07428673	SRR8071270	2015	MSW	HHS:2	2	2	0.125	0.06	16	0.25	1901	10451		9422	3	WT	WT	FALSE	DEL	G	G	A	R	G	L	D	Y	FALSE	34.001	A	M	T	FALSE	T	A	Y	G	S	A	P	P	G120K, A121N	R	R	D	H	A
GCWGS-0892	PRJNA317462	SAMN07428674	SRR7401675	2016	MSM	HHS:5	1	0.5	0.015	0.008	0.015	2	7367	-		9423	3	WT	WT	TRUE	C	G	A	A	R	G	L	N	H	FALSE	2.001	A	I	V	TRUE	T	A	N	G	G	A	P	L	WT	R	R	D	H	A
GCWGS-0893	PRJNA317462	SAMN07428675	SRR8071269	2015	MSW	HHS:5	1	1	0.015	0.008	0.015	0.25	8156	-		9424	17	WT	WT	FALSE	DEL	G	G	A	R	G	L	D	Y	FALSE	2.001	A	I	V	TRUE	T	A	N	G	G	A	P	P	WT	R	R	D	H	A
GCWGS-0894	PRJNA317462	SAMN07428676	SRR8071279	2015	MSM	HHS:5	1	0.5	0.015	0.015	4	1	7367	9652		9425	3	WT	WT	FALSE	DEL	G	G	A	R	D	L	D	H	FALSE	18.001	A	I	V	TRUE	T	T	N	S	G	A	P	P	WT	R	R	D	H	A
GCWGS-0895	PRJNA317462	SAMN07428677	SRR8071280	2015	MSM	HHS:5	1	0.5	0.015	0.008	4	1	8143	9918		9426	25	WT	WT	FALSE	A	G	G	T	R	G	L	D	H	TRUE	2.002	A	I	V	TRUE	T	A	N	G	G	A	P	L	WT	R	R	D	H	A
GCWGS-0896	PRJNA317462	SAMN07428678	SRR8071277	2015	MSW	HHS:5	1	0.25	0.015	0.008	2	1	1596	5425		9427	84	WT	WT	FALSE	A	G	G	A	R	G	L	D	H	FALSE	15.001	A	I	V	FALSE	T	A	N	G	G	A	P	L	WT	R	R	D	H	A
GCWGS-0897	PRJNA317462	SAMN07428679	SRR8071278	2015	MSW	HHS:5	1	1	0.015	0.008	0.5	0.06	13532	-		9428	24	WT	WT	FALSE	A	G	G	T	R	D	L	D	H	FALSE	9.001	A	I	V	TRUE	T	A	N	G	G	A	L	P	A121S	R	R	D	H	A
GCWGS-0898	PRJNA317462	SAMN07428680	SRR8071275	2015	MSW	HHS:5	1	0.5	0.015	0.008	0.015	1	1584	865		9429	33	WT	WT	FALSE	A	G	G	A	R	G	L	D	H	TRUE	14.001	A	I	V	TRUE	T	A	N	G	G	A	P	L	WT	R	R	D	H	A
GCWGS-0899	PRJNA317462	SAMN07428681	SRR8071276	2015	MSM	HHS:5	1	1	0.015	0.008	4	1	1579	286		9430	3	WT	WT	FALSE	DEL	G	G	A	R	G	L	D	Y	FALSE	2.002	A	I	V	TRUE	T	A	N	G	G	A	P	P	WT	R	R	D	H	A
GCWGS-0900	PRJNA317462	SAMN07428682	SRR8071273	2015	MSW	HHS:5	1	16	0.015	0.008	4	0.06	13533	-		-	-	WT	WT	FALSE	A	G	G	A	R	D	L	D	H	FALSE	22.001	A	I	V	TRUE	T	A	N	G	G	A	P	L	WT	R	R	D	H	A
GCWGS-0901	PRJNA317462	SAMN07428683	SRR8071274	2015	MSM	HHS:5	1	1	0.06	0.015	0.015	0.125	1893	6339		9431	19	WT	WT	FALSE	A	G	G	A	R	D	L	D	H	FALSE	9.001	A	I	V	TRUE	T	A	N	G	G	A	L	L	A121S	R	R	D	H	A
GCWGS-0902	PRJNA317462	SAMN07456579	SRR8071271	2015	MSW	HHS:5	1	0.25	0.015	0.008	0.015	0.06	13149	-		-	-	WT	WT	FALSE	A	G	G	A	R	G	L	N	Y	FALSE	2.002	A	I	V	TRUE	T	A	N	G	G	A	P	L	A121S	R	R	D	H	A
GCWGS-0903	PRJNA317462	SAMN07456580	SRR8071272	2015	MSW	HHS:5	1	0.25	0.015	0.008	0.015	0.25	11414	4404		-	-	WT	WT	FALSE	A	G	G	A	R	G	L	D	H	FALSE	45.001	A	I	V	FALSE	T	A	N	G	G	A	P	L	WT	R	R	D	H	A
GCWGS-0904	PRJNA317462	SAMN07456581	SRR8071140	2015	MSM	HHS:5	2	1	0.015	0.008	2	0.5	1901	-		9432	3	WT	WT	FALSE	DEL	G	G	A	R	G	L	D	Y	FALSE	5.002	A	I	V	TRUE	T	A	N	S	G	A	P	L	WT	R	R	D	H	A
GCWGS-0905	PRJNA317462	SAMN07503573	SRR8071141	2015	MSM	HHS:5	4	0.5	0.015	0.008	2	0.25	8143	5624		9433	25	WT	WT	FALSE	A	G	G	T	R	G	L	D	H	TRUE	2.002	A	I	V	TRUE	T	A	N	G	G	A	P	L	WT	R	R	D	H	A
GCWGS-0906	PRJNA317462	SAMN07503574	SRR8071136	2015	MSMW	HHS:5	1	1	0.125	0.015	0.25	1	1579	-		9434	24	WT	WT	FALSE	DEL	G	G	A	R	G	L	D	Y	FALSE	9.001	A	I	V	TRUE	T	A	N	G	G	A	L	P	G120K, A121D	R	R	D	N	WT
GCWGS-0907	PRJNA317462	SAMN07503575	SRR8071135	2015	MSM	HHS:5	1	2	0.03	0.008	4	0.5	7363	2400		9435	159	WT	WT	FALSE	DEL	G	G	A	R	G	L	N	Y	FALSE	44.001	A	I	V	TRUE	T	T	N	G	G	A	L	P	G120K, A121D	R	R	D	H	A
GCWGS-0908	PRJNA317462	SAMN07503576	SRR8071138	2015	MSW	HHS:5	1	0.5	0.015	0.008	0.015	0.125	1584	865		9436	33	WT	WT	FALSE	A	G	G	A	R	G	L	D	H	TRUE	14.001	A	I	V	TRUE	T	A	N	G	G	A	P	L	WT	R	R	D	H	A
GCWGS-0909	PRJNA317462	SAMN07503577	SRR8071137	2015	MSM	HHS:5	1	1	0.015	0.008	0.015	0.5	9363	7409		9437	3	WT	WT	FALSE	A	G	G	T	H	G	L	D	H	FALSE	2.001	A	I	V	TRUE	T	A	N	G	G	A	P	L	G120K, A121N	R	R	D	N	WT
GCWGS-0910	PRJNA317462	SAMN07503578	SRR8071134	2015	MSW	HHS:5	1	0.25	0.015	0.008	0.03	0.06	13534	-		-	-	WT	WT	FALSE	A	G	G	A	R	G	L	N	Y	FALSE	2.002	A	I	V	TRUE	T	A	N	G	G	A	P	L	A121S	R	R	D	H	A
GCWGS-0911	PRJNA317462	SAMN07503579	SRR8071133	2015	MSW	HHS:5	1	0.5	0.015	0.008	0.015	0.125	1584	8532		9438	33	WT	WT	FALSE	A	G	G	A	R	G	L	D	H	TRUE	14.001	A	I	V	TRUE	T	A	N	G	G	A	P	L	WT	R	R	D	H	A
GCWGS-0912	PRJNA317462	SAMN07503580	SRR8071373	2014	MSW	HHS:4	1	1	0.25	0.03	8	0.25	13535	4316		9439	3	WT	WT	FALSE	A	G	G	A	R	G	L	D	H	TRUE	34.001	A	M	T	FALSE	T	A	Y	G	S	A	P	P	G120K, A121N	R	R	D	H	A
GCWGS-0913	PRJNA317462	SAMN07503581	SRR8071374	2014	MSW	HHS:4	2	2	0.5	0.06	8	0.25	1901	1407		9440	3	WT	WT	FALSE	DEL	G	G	A	R	G	L	D	Y	FALSE	34.001	A	M	T	FALSE	T	A	Y	G	S	A	P	P	G120K, A121N	R	R	D	H	A
GCWGS-0914	PRJNA317462	SAMN07503582	SRR8071375	2014	MSW	HHS:4	0.25	0.5	0.03	0.008	0.015	1	9363	-		9441	3	WT	WT	FALSE	A	G	G	T	H	G	L	D	H	FALSE	2.001	A	I	V	TRUE	T	A	N	G	G	A	P	L	WT	R	R	D	N	WT
GCWGS-0915	PRJNA317462	SAMN07503583	SRR8071376	2014	MSW	HHS:4	1	1	0.06	0.015	4	1	1901	1343		9442	3	WT	WT	FALSE	DEL	G	G	A	R	G	L	D	Y	FALSE	5.002	A	I	V	TRUE	T	A	N	S	G	A	P	P	A121S	R	R	D	H	A
GCWGS-0916	PRJNA317462	SAMN07503584	SRR8071369	2015	MSW	HHS:4	1	1	0.015	0.015	0.015	0.5	9363	3935		9443	3	WT	WT	TRUE	C	G	A	A	R	G	L	N	H	FALSE	2.001	A	I	V	TRUE	T	A	N	G	G	A	P	L	G120K, A121N	R	R	D	N	WT
GCWGS-0917	PRJNA317462	SAMN07503585	SRR8071370	2014	MSMW	HHS:9	0.25	1	0.06	0.015	0.015	2	9363	-		9444	3	WT	WT	TRUE	C	G	A	A	R	G	L	N	H	FALSE	2.001	A	I	V	TRUE	T	A	N	G	G	A	P	L	A121S	R	R	D	N	WT
GCWGS-0918	PRJNA317462	SAMN07503586	SRR8071371	2014	MSW	HHS:9	1	1	0.03	0.015	0.015	0.5	10931	508		9445	217	WT	WT	FALSE	DEL	G	G	A	R	D	L	D	H	FALSE	22.001	A	I	V	TRUE	T	A	N	G	G	A	P	P	G120D, A121N	R	R	D	H	A
GCWGS-0919	PRJNA317462	SAMN07503587	SRR8071372	2014	MSW	HHS:9	0.25	0.25	0.015	0.008	0.015	0.125	6962	4392		-	-	WT	WT	FALSE	A	G	G	A	R	G	L	N	Y	FALSE	22.001	A	I	V	TRUE	T	A	N	G	G	A	P	L	WT	R	R	D	H	A
GCWGS-0920	PRJNA317462	SAMN07503588	SRR8071377	2014	MSM	HHS:9	1	2	0.125	0.06	16	1	7363	2400		9446	159	1	WT	FALSE	DEL	G	G	A	R	G	L	N	Y	FALSE	44.001	A	I	V	TRUE	T	T	N	G	G	A	L	P	G120K, A121D	R	R	D	H	A
GCWGS-0921	PRJNA317462	SAMN07503589	SRR8071378	2014	MSM	HHS:9	0.25	1	0.03	0.008	0.015	1	11864	2992		9447	3	WT	WT	FALSE	A	G	G	T	H	G	L	D	H	FALSE	2.001	A	I	V	TRUE	T	A	N	G	G	A	P	L	WT	R	R	D	N	WT
GCWGS-0922	PRJNA317462	SAMN07503590	SRR8071043	2014	MSW	HHS:9	1	1	0.03	0.015	0.015	0.5	1600	4990		9448	3	WT	WT	FALSE	A	G	G	A	R	G	L	D	H	TRUE	2.001	A	I	V	TRUE	T	A	N	G	G	A	P	L	WT	R	R	D	N	WT
GCWGS-0923	PRJNA317462	SAMN07503591	SRR8071042	2014	MSW	HHS:9	0.25	1	0.06	0.015	0.015	1	9363	10499		9449	3	WT	WT	FALSE	A	G	G	T	H	G	L	D	H	FALSE	2.001	A	I	V	TRUE	T	A	N	G	G	A	P	L	WT	R	R	D	N	WT
GCWGS-0924	PRJNA317462	SAMN07503592	SRR8071041	2014	MSW	HHS:9	2	2	0.125	0.03	16	1	1901	3149		9450	3	WT	WT	FALSE	DEL	G	G	A	R	G	L	D	Y	FALSE	34.001	A	M	T	FALSE	T	A	Y	G	S	A	P	P	G120K, A121N	R	R	D	H	A
GCWGS-0925	PRJNA317462	SAMN07503593	SRR8071040	2014	MSMW	HHS:9	1	2	0.125	0.06	16	1	7363	2400		9451	159	WT	WT	FALSE	DEL	G	G	A	R	G	L	N	Y	FALSE	44.001	A	I	V	TRUE	T	T	N	G	G	A	L	P	G120K, A121D	R	R	D	H	A
GCWGS-0926	PRJNA317462	SAMN07503594	SRR8071047	2014	MSM	HHS:9	1	2	0.03	0.03	0.03	32	9363	8241		9452	3	3	WT	TRUE	C	G	A	A	R	G	L	N	H	FALSE	2.001	A	I	V	TRUE	T	A	N	G	G	A	P	L	G120K, A121N	R	R	D	N	WT
GCWGS-0927	PRJNA317462	SAMN07503595	SRR8071046	2014	MSW	HHS:9	0.5	2	0.03	0.03	8	0.25	7363	2400		9453	159	WT	WT	FALSE	DEL	G	G	A	R	G	L	N	Y	FALSE	44.001	A	I	V	TRUE	T	T	N	G	G	A	L	P	G120K, A121D	R	R	D	H	A
GCWGS-0928	PRJNA317462	SAMN07503596	SRR8071045	2015	MSW	HHS:9	1	2	0.015	0.06	8	0.125	7363	2400		9454	159	WT	WT	FALSE	DEL	G	G	A	R	G	L	N	Y	FALSE	44.001	A	I	V	TRUE	T	T	N	G	G	A	L	P	G120K, A121D	R	R	D	H	A
GCWGS-0930	PRJNA317462	SAMN07503598	SRR8071044	2015	MSW	HHS:9	2	2	0.125	0.06	16	1	1901	1407		9455	3	WT	WT	FALSE	DEL	G	G	A	R	G	L	D	Y	FALSE	34.001	A	M	T	FALSE	T	A	Y	G	S	A	P	P	G120K, A121N	R	R	D	H	A
GCWGS-0931	PRJNA317462	SAMN07503599	SRR8071049	2015	MSM	HHS:9	1	4	0.03	0.06	16	1	7363	7574		9456	159	WT	WT	FALSE	DEL	G	G	A	R	G	L	N	Y	FALSE	44.001	A	I	V	TRUE	T	T	N	G	G	A	L	P	G120K, A121N	R	R	D	H	A
GCWGS-0932	PRJNA317462	SAMN07503600	SRR8071048	2015	MSM	HHS:9	2	2	0.015	0.03	4	0.5	1901	-		9457	18	WT	WT	FALSE	DEL	G	G	A	R	G	L	D	Y	FALSE	12.004	A	I	V	TRUE	T	A	N	G	G	A	S	P	WT	R	R	D	N	WT
GCWGS-0933	PRJNA317462	SAMN07503601	SRR8071178	2015	MSMW	HHS:9	1	2	0.015	0.015	16	0.25	7363	-		9458	159	WT	WT	FALSE	DEL	G	G	A	R	G	L	N	Y	FALSE	44.001	A	I	V	TRUE	T	T	N	G	G	A	L	P	G120K, A121D	R	R	D	H	A
GCWGS-0934	PRJNA317462	SAMN07503602	SRR8071189	2015	MSMW	HHS:9	1	4	0.03	0.03	0.015	4	11422	3935		9459	3	WT	WT	TRUE	C	G	A	A	R	G	L	N	H	FALSE	2.001	A	I	V	TRUE	T	A	N	G	G	A	P	L	G120K, A121N	R	R	D	H	A
GCWGS-0935	PRJNA317462	SAMN07503603	SRR8071155	2015	MSM	HHS:9	2	2	0.125	0.03	16	1	1901	1407		9460	3	WT	WT	FALSE	DEL	G	G	A	R	G	L	D	Y	FALSE	34.001	A	M	T	FALSE	T	A	Y	G	S	A	P	P	G120K, A121N	R	R	D	H	A
GCWGS-0936	PRJNA317462	SAMN07503604	SRR8071156	2015	MSM	HHS:9	1	2	0.06	0.06	16	0.5	7363	2400		9461	159	WT	WT	FALSE	DEL	G	G	A	R	G	L	N	Y	FALSE	44.001	A	I	V	TRUE	T	T	N	G	G	A	L	P	G120K, A121D	R	R	D	H	A
GCWGS-0937	PRJNA317462	SAMN07461300	SRR8071139	2015	MSM	HHS:9	1	1	0.03	0.03	0.015	0.25	1579	8502		9462	24	WT	WT	FALSE	DEL	G	G	A	R	G	L	D	Y	FALSE	9.001	A	I	V	TRUE	T	A	N	G	G	A	L	P	G120K, A121D	R	R	D	N	WT
GCWGS-0938	PRJNA317462	SAMN07461301	SRR8071142	2015	MSM	HHS:9	1	1	0.015	0.008	8	0.06	7363	13235		9463	159	WT	WT	FALSE	DEL	G	G	A	R	G	L	N	Y	FALSE	2.001	A	I	V	TRUE	T	A	N	G	G	A	L	L	A121S	R	R	D	H	A
GCWGS-0939	PRJNA317462	SAMN07503717	SRR8071153	2015	MSM	HHS:9	1	2	0.06	0.06	16	0.25	7363	2400		9464	159	WT	WT	FALSE	DEL	G	G	A	R	G	L	N	Y	FALSE	44.001	A	I	V	TRUE	T	T	N	G	G	A	L	P	G120K, A121D	R	R	D	H	A
GCWGS-0940	PRJNA317462	SAMN07503718	SRR8071154	2015	MSMW	HHS:9	1	1	0.03	0.015	0.015	1	9363	10635		9465	3	WT	WT	FALSE	A	G	G	T	H	G	L	D	H	FALSE	2.001	A	I	V	TRUE	T	A	N	G	G	A	P	L	WT	R	R	D	H	A
GCWGS-0941	PRJNA317462	SAMN07503719	SRR8071151	2015	MSM	HHS:9	1	2	0.03	0.06	0.03	8	9363	3935		9466	3	3	WT	TRUE	C	G	A	A	R	G	L	N	H	FALSE	2.001	A	I	V	TRUE	T	A	N	G	G	A	P	L	G120K, A121N	R	R	D	N	WT
GCWGS-0942	PRJNA317462	SAMN07503720	SRR8071152	2015	MSW	HHS:9	1	1	0.03	0.015	0.015	0.5	1584	865		9467	33	WT	WT	FALSE	A	G	G	A	R	G	L	D	H	TRUE	14.001	A	I	V	TRUE	T	A	N	G	G	A	P	L	WT	R	R	D	H	A
GCWGS-0943	PRJNA317462	SAMN07503721	SRR8071149	2015	MSW	HHS:9	8	1	0.06	0.03	8	1	8143	5624		9468	25	WT	WT	FALSE	A	G	G	T	R	G	L	D	H	TRUE	2.002	A	I	V	TRUE	T	A	N	G	G	A	P	L	WT	R	R	D	H	A
GCWGS-0944	PRJNA317462	SAMN07503722	SRR8071150	2015	MSW	HHS:9	1	2	0.125	0.03	0.015	0.5	10634	6360		9469	159	WT	WT	FALSE	DEL	G	G	A	R	G	L	N	Y	FALSE	44.001	A	I	V	TRUE	T	T	N	G	G	A	L	P	G120K, A121D	R	R	D	H	A
GCWGS-0945	PRJNA317462	SAMN07503723	SRR8071290	2015	MSM	HHS:9	1	4	0.03	0.03	0.015	4	9363	8241		9470	3	WT	WT	TRUE	C	G	A	A	R	G	L	N	H	FALSE	2.02	A	I	V	TRUE	T	A	N	G	G	A	P	L	G120K, A121N	R	R	D	N	WT
GCWGS-0946	PRJNA317462	SAMN07503724	SRR8071289	2015	MSMW	HHS:9	1	0.5	0.015	0.008	0.015	1	12905	13858		9471	174	WT	WT	FALSE	A	G	G	T	R	G	L	D	H	FALSE	2.001	A	I	V	TRUE	T	A	N	G	G	A	P	L	WT	R	R	D	H	A
GCWGS-0947	PRJNA317462	SAMN07503725	SRR8071292	2015	MSM	HHS:9	4	4	0.125	0.06	16	1	1901	1407		9472	3	WT	WT	FALSE	DEL	G	G	A	R	G	L	D	Y	FALSE	34.001	A	M	T	FALSE	T	A	Y	G	S	A	P	P	G120K, A121N	R	R	D	H	A
GCWGS-0948	PRJNA317462	SAMN07503726	SRR8071291	2016	MSM	HHS:9	4	2	0.06	0.06	16	1	1901	2694		9473	18	WT	WT	FALSE	DEL	G	G	A	R	G	L	D	Y	FALSE	12.004	A	I	V	TRUE	T	A	N	G	G	A	S	P	G120K, A121D	R	R	D	N	WT
GCWGS-0949	PRJNA317462	SAMN07503727	SRR8071286	2016	MSM	HHS:9	1	16	0.03	0.03	0.015	1	1893	14511		9474	19	WT	WT	FALSE	A	G	G	A	R	G	L	N	Y	FALSE	9.001	A	I	V	TRUE	T	A	N	G	G	A	L	P	WT	R	R	D	H	A
GCWGS-0950	PRJNA317462	SAMN07503728	SRR8071285	2016	MSW	HHS:9	1	2	0.03	0.06	16	1	7363	-		9475	159	WT	WT	FALSE	DEL	G	G	A	R	G	L	N	Y	FALSE	44.001	A	I	V	TRUE	T	T	N	G	G	A	L	P	G120K, A121N	R	R	D	H	A
GCWGS-0951	PRJNA317462	SAMN07503729	SRR8071288	2016	MSM	HHS:9	2	4	0.06	0.06	16	1	1901	7631		9476	18	WT	WT	FALSE	DEL	G	G	A	R	G	L	D	Y	FALSE	12.001	A	I	V	TRUE	T	A	N	G	G	A	S	P	G120K, A121D	R	R	D	N	WT
GCWGS-0952	PRJNA317462	SAMN07503730	SRR8071287	2016	MSM	HHS:9	8	1	0.03	0.015	4	1	8143	5624		9477	25	WT	WT	FALSE	A	G	G	T	R	G	L	D	H	TRUE	2.002	A	I	V	TRUE	T	A	N	G	G	A	P	L	WT	R	R	D	H	A
GCWGS-0953	PRJNA317462	SAMN07503731	SRR8071282	2016	MSM	HHS:9	2	1	0.03	0.015	8	1	1901	-		9478	18	WT	WT	FALSE	DEL	G	G	A	R	G	L	D	Y	FALSE	12.004	A	I	V	TRUE	T	A	N	G	G	A	S	P	WT	R	R	D	N	WT
GCWGS-0966	PRJNA317462	SAMN07665686	SRR8071425	2016	MSM	HHS:9	1	1	0.125	0.06	8	1	8143	10144		9479	25	WT	WT	FALSE	A	G	G	T	R	G	L	D	H	TRUE	34.006	A	M	T	FALSE	T	A	Y	G	S	A	P	L	A121S	R	R	D	H	A
GCWGS-0967	PRJNA317462	SAMN07665687	SRR8071426	2016	MSW	HHS:9	1	1	0.015	0.015	8	0.125	1901	6734		9480	3	WT	WT	FALSE	A	G	G	A	R	G	L	D	H	FALSE	5.002	A	I	V	TRUE	T	A	N	S	G	A	P	P	G120N, A121D	R	R	D	H	A
GCWGS-0968	PRJNA317462	SAMN07665688	SRR8071427	2016	MSW	HHS:9	1	2	0.03	0.015	0.015	1	9363	-		9481	3	WT	WT	FALSE	A	G	G	T	H	G	L	D	H	FALSE	2.001	A	I	V	TRUE	T	A	N	G	G	A	P	L	#N/A	R	R	D	H	A
GCWGS-0969	PRJNA317462	SAMN07665689	SRR8071428	2014	MSM	HHS:5	0.25	1	0.015	0.008	0.015	0.5	13536	9472		9482	17	WT	WT	FALSE	DEL	G	G	A	R	G	L	D	Y	FALSE	14.001	A	I	V	TRUE	T	A	N	G	G	A	P	P	WT	R	R	D	H	A
GCWGS-0970	PRJNA317462	SAMN07665690	SRR8071429	2014	MSM	HHS:5	0.25	0.5	0.03	0.008	0.015	1	8126	10567		9483	3	1	WT	FALSE	A	G	G	A	R	G	L	D	H	FALSE	2.001	A	I	V	TRUE	T	A	N	G	G	A	P	L	A121S	R	R	D	N	WT
GCWGS-0971	PRJNA317462	SAMN07665691	SRR8071430	2014	MSM	HHS:5	1	1	0.06	0.008	0.015	1	9363	-		9484	3	WT	WT	TRUE	C	G	A	A	R	G	L	N	H	FALSE	2.001	A	I	V	TRUE	T	A	N	G	G	A	P	L	WT	R	R	D	N	WT
GCWGS-0972	PRJNA317462	SAMN07665692	SRR8071431	2014	MSM	HHS:5	8	4	0.125	0.015	0.015	8	1579	-		9485	24	WT	WT	FALSE	DEL	G	G	A	R	G	L	D	Y	FALSE	9.001	A	I	V	TRUE	T	A	N	G	G	A	L	P	G120K, A121D	R	R	D	N	WT
GCWGS-0973	PRJNA317462	SAMN07665693	SRR8070993	2014	MSW	HHS:5	1	1	0.06	0.008	0.015	8	9363	-		9486	3	WT	WT	TRUE	C	G	A	A	R	G	L	N	H	FALSE	2.001	A	I	V	TRUE	T	A	N	G	G	A	P	L	WT	R	R	D	N	WT
GCWGS-0974	PRJNA317462	SAMN07665694	SRR8071421	2014	MSM	HHS:5	4	2	0.125	0.03	16	1	7363	8030		9487	159	WT	WT	FALSE	DEL	G	G	A	R	G	L	N	Y	FALSE	44.001	A	I	V	TRUE	T	T	N	G	G	A	L	P	G120K, A121D	R	R	D	H	A
GCWGS-0975	PRJNA317462	SAMN07665695	SRR8071422	2014	MSM	HHS:5	0.5	0.25	0.015	0.008	0.015	1	8156	9206		9488	17	WT	WT	FALSE	DEL	G	G	A	R	G	L	D	Y	FALSE	2.017	A	I	V	TRUE	T	A	N	G	G	A	P	P	A121S	R	R	D	H	A
GCWGS-0976	PRJNA317462	SAMN07665696	SRR8071097	2014	MSW	HHS:5	0.25	0.25	0.015	0.008	0.015	0.25	11414	-		-	-	WT	WT	FALSE	A	G	G	A	R	G	L	D	H	FALSE	45.001	A	I	V	FALSE	T	A	N	G	G	A	P	L	WT	R	R	D	H	A
GCWGS-0977	PRJNA317462	SAMN07665697	SRR8071096	2014	MSM	HHS:5	1	2	0.015	0.015	0.015	16	11422	3935		9489	3	3	WT	TRUE	C	G	A	A	R	G	L	N	H	FALSE	2.001	A	I	V	TRUE	T	A	N	G	G	A	P	L	G120K, A121N	R	R	D	H	A
GCWGS-0978	PRJNA317462	SAMN07665698	SRR8071095	2014	MSW	HHS:5	0.25	0.25	0.015	0.008	0.015	1	8154	-		-	-	WT	WT	FALSE	A	G	G	T	R	G	L	D	H	FALSE	22.001	A	I	V	TRUE	T	A	N	G	G	A	P	L	WT	R	R	D	H	A
GCWGS-0979	PRJNA317462	SAMN07665699	SRR8071094	2014	Unknown	HHS:5	0.5	0.5	0.03	0.008	0.015	4	9363	-		9490	3	WT	WT	TRUE	C	G	A	A	R	G	L	N	H	FALSE	2.001	A	I	V	TRUE	T	A	N	G	G	A	P	L	WT	R	R	D	N	WT
GCWGS-0980	PRJNA317462	SAMN07665700	SRR8071093	2014	MSM	HHS:5	16	16	0.06	0.03	16	1	1903	7132		-	-	WT	WT	FALSE	DEL	G	G	A	R	G	L	D	Y	FALSE	9.001	A	I	V	TRUE	T	A	N	G	G	A	L	P	G120K, A121G	R	R	D	N	WT
GCWGS-0981	PRJNA317462	SAMN07665701	SRR8071092	2014	MSM	HHS:5	0.5	0.5	0.03	0.008	0.015	8	9363	-		9491	3	WT	WT	TRUE	C	G	A	A	R	G	L	N	H	FALSE	2.001	A	I	V	TRUE	T	A	N	G	G	A	P	L	WT	R	R	D	N	WT
GCWGS-0982	PRJNA317462	SAMN07665702	SRR8071091	2014	MSM	HHS:5	0.25	1	0.03	0.008	0.015	1	9363	-		9492	3	WT	WT	TRUE	C	G	A	A	R	G	L	N	H	FALSE	2.001	A	I	V	TRUE	T	A	N	G	G	A	P	L	A121S	R	R	D	N	WT
GCWGS-0983	PRJNA317462	SAMN07665703	SRR8071090	2014	MSM	HHS:5	0.5	0.5	0.125	0.008	1	0.25	7827	-		9493	175	WT	WT	FALSE	DEL	G	G	A	R	D	L	D	H	FALSE	13.001	A	I	V	TRUE	T	V	N	G	G	A	S	P	WT	R	R	D	N	WT
GCWGS-0984	PRJNA317462	SAMN07665704	SRR8071105	2014	MSM	HHS:5	0.5	0.5	0.06	0.008	0.015	8	9363	-		9494	3	WT	WT	TRUE	C	G	A	A	R	G	L	N	H	FALSE	2.001	A	I	V	TRUE	T	A	N	G	G	A	P	L	WT	R	R	D	N	WT
GCWGS-0985	PRJNA317462	SAMN07665705	SRR8071104	2014	MSM	HHS:5	0.5	1	0.06	0.008	0.015	4	9363	-		9495	3	WT	WT	TRUE	C	G	A	A	R	G	L	N	H	FALSE	2.001	A	I	V	TRUE	T	A	N	G	G	A	P	L	WT	R	R	D	N	WT
GCWGS-0986	PRJNA317462	SAMN07665706	SRR8071219	2014	MSW	HHS:5	2	2	0.06	0.008	0.015	4	12093	7977		9496	24	WT	WT	FALSE	DEL	G	G	A	R	G	L	D	Y	FALSE	9.001	A	I	V	TRUE	T	A	N	G	G	A	L	P	G120K, A121D	R	R	D	H	A
GCWGS-0987	PRJNA317462	SAMN07665707	SRR8071220	2015	MSMW	HHS:5	1	0.5	0.015	0.008	2	0.5	13526	5624		9497	25	WT	WT	FALSE	A	G	G	T	R	G	L	D	H	TRUE	2.002	A	I	V	TRUE	T	A	N	G	G	A	P	L	WT	R	R	D	H	A
GCWGS-0988	PRJNA317462	SAMN07665708	SRR8071217	2015	MSM	HHS:5	1	0.5	0.015	0.008	0.015	1	9363	-		9498	3	WT	WT	TRUE	C	G	A	A	R	G	L	N	H	FALSE	2.001	A	I	V	TRUE	T	A	N	G	G	A	P	L	WT	R	R	D	N	WT
GCWGS-0989	PRJNA317462	SAMN07665709	SRR8071218	2015	MSW	HHS:5	1	0.5	0.015	0.008	0.015	0.25	1584	865		9499	33	WT	WT	FALSE	A	G	G	A	R	G	L	D	H	TRUE	14.001	A	I	V	TRUE	T	A	N	G	G	A	P	L	WT	R	R	D	H	A
GCWGS-0990	PRJNA317462	SAMN07665710	SRR8071223	2015	MSM	HHS:5	1	1	0.015	0.008	0.015	8	1584	7638		9500	33	4	WT	FALSE	A	G	G	A	R	G	L	D	H	TRUE	14.002	A	I	V	TRUE	T	A	N	G	G	A	P	L	WT	R	R	D	H	A
GCWGS-0991	PRJNA317462	SAMN07665711	SRR8071224	2015	MSW	HHS:5	1	0.5	0.015	0.008	2	0.5	1901	-		9501	3	WT	WT	FALSE	A	G	G	T	R	G	L	D	H	TRUE	5.002	A	I	V	TRUE	T	A	N	S	G	A	P	P	A121S	R	R	D	H	A
GCWGS-0993	PRJNA317462	SAMN07665713	SRR8071221	2015	MSMW	HHS:5	1	1	0.015	0.008	8	0.5	7363	6360		9502	159	WT	WT	FALSE	DEL	G	G	A	R	G	L	N	Y	FALSE	44.001	A	I	V	TRUE	T	T	N	G	G	A	L	P	G120K, A121D	R	R	D	H	A
GCWGS-0994	PRJNA317462	SAMN07665714	SRR8071222	2015	MSM	HHS:5	1	1	0.03	0.008	8	0.25	7363	6360		9503	159	WT	WT	FALSE	DEL	G	G	A	R	G	L	N	Y	FALSE	44.001	A	I	V	TRUE	T	T	N	G	G	A	L	P	G120K, A121D	R	R	D	H	A
GCWGS-1004	PRJNA317462	SAMN07682878	SRR8071159	2014	MSW	HHS:6	1	1	0.06	0.03	0.015	1	11181	10621		9504	24	WT	WT	FALSE	DEL	G	G	A	R	G	L	D	Y	FALSE	9.001	A	I	V	TRUE	T	A	N	G	G	A	L	P	A121S	R	R	D	H	A
GCWGS-1005	PRJNA317462	SAMN07682879	SRR8071160	2014	MSW	HHS:6	0.5	1	0.06	0.008	0.015	0.5	10931	8		-	-	WT	WT	FALSE	DEL	G	G	A	R	D	L	D	H	FALSE	68.001	A	I	V	TRUE	T	A	N	G	G	A	P	P	WT	R	R	N	H	A
GCWGS-1006	PRJNA317462	SAMN07682880	SRR8071161	2014	MSM	HHS:6	0.5	8	0.06	0.03	4	0.5	7363	-		9505	159	WT	WT	FALSE	DEL	G	G	A	R	G	L	N	Y	FALSE	44.001	A	I	V	TRUE	T	T	N	G	G	A	L	P	WT	R	R	D	H	A
GCWGS-1007	PRJNA317462	SAMN07682881	SRR8071162	2014	MSM	HHS:6	0.5	2	0.03	0.015	0.03	2	9363	8241		9506	3	WT	WT	TRUE	C	G	A	A	R	G	L	N	H	FALSE	2.001	A	I	V	TRUE	T	A	N	G	G	A	P	L	G120K, A121N	R	R	D	N	WT
GCWGS-1008	PRJNA317462	SAMN07682882	SRR8071163	2014	MSW	HHS:6	1	0.5	0.06	0.015	0.015	1	10931	8		-	-	WT	WT	FALSE	DEL	G	G	A	R	D	L	D	H	FALSE	68.001	A	I	V	TRUE	T	A	N	G	G	A	P	P	WT	R	R	D	H	A
GCWGS-1009	PRJNA317462	SAMN07682883	SRR8071164	2014	MSW	HHS:6	1	1	0.03	0.015	0.015	0.5	11181	10621		9507	24	WT	WT	FALSE	DEL	G	G	A	R	G	L	D	Y	FALSE	9.001	A	I	V	TRUE	T	A	N	G	G	A	L	P	A121S	R	R	D	H	A
GCWGS-1010	PRJNA317462	SAMN07682884	SRR8071165	2014	MSM	HHS:6	0.25	1	0.03	0.015	0.015	1	9363	11025		9508	3	WT	WT	FALSE	A	G	G	T	H	G	L	D	H	FALSE	2.001	A	I	V	TRUE	T	A	N	G	G	A	P	L	A121S	R	R	D	N	WT
GCWGS-1011	PRJNA317462	SAMN07682885	SRR8071166	2014	MSM	HHS:6	0.5	2	0.015	0.03	8	1	9363	8241		9509	3	WT	WT	TRUE	C	G	A	A	R	G	L	N	H	FALSE	2.001	A	I	V	TRUE	T	A	N	G	G	A	P	L	G120K, A121N	R	R	D	N	WT
GCWGS-1012	PRJNA317462	SAMN07682886	SRR8071167	2014	MSW	HHS:6	0.5	0.5	0.03	0.015	0.015	0.25	11181	10621		9510	24	WT	WT	FALSE	DEL	G	G	A	R	G	L	D	Y	FALSE	9.001	A	I	V	TRUE	T	A	N	G	G	A	L	P	A121S	R	R	D	H	A
GCWGS-1013	PRJNA317462	SAMN07757303	SRR8071226	2014	MSW	HHS:6	1	1	0.06	0.015	0.015	0.5	11181	10621		9511	24	WT	WT	FALSE	DEL	G	G	A	R	G	L	D	Y	FALSE	9.001	A	I	V	TRUE	T	A	N	G	G	A	L	P	A121S	R	R	D	H	A
GCWGS-1014	PRJNA317462	SAMN07757302	SRR8071225	2014	MSM	HHS:6	0.25	0.5	0.015	0.015	0.015	1	9363	298		9512	3	WT	WT	TRUE	C	G	A	A	R	G	L	N	H	FALSE	2.001	A	I	V	TRUE	T	A	N	G	G	A	P	L	WT	R	R	D	N	WT
GCWGS-1019	PRJNA317462	SAMN07837911	SRR8071342	2014	MSW	HHS:6	1	1	0.03	0.015	0.015	1	11181	10621		9513	24	WT	WT	FALSE	DEL	G	G	A	R	G	L	D	Y	FALSE	9.001	A	I	V	TRUE	T	A	N	G	G	A	L	P	A121S	R	R	D	H	A
GCWGS-1020	PRJNA317462	SAMN07837912	SRR8071341	2014	MSW	HHS:6	1	0.5	0.03	0.015	0.015	0.5	10931	8		-	-	WT	WT	FALSE	DEL	G	G	A	R	D	L	D	H	FALSE	68.001	A	I	V	TRUE	T	A	N	G	G	A	P	P	WT	R	R	D	H	A
GCWGS-1021	PRJNA317462	SAMN07837913	SRR8071344	2014	MSW	HHS:6	0.25	0.5	0.015	0.008	0.015	0.5	1890	9455		-	-	WT	WT	FALSE	A	G	G	T	R	G	L	D	H	FALSE	22.001	A	I	V	TRUE	T	A	N	G	G	A	P	L	A121S	R	R	D	H	A
GCWGS-1022	PRJNA317462	SAMN08007176	SRR8071263	2015	MSW	HHS:6	1	1	0.015	0.008	0.015	0.25	10931	8		-	-	WT	WT	FALSE	DEL	G	G	A	R	D	L	D	H	FALSE	68.001	A	I	V	TRUE	T	A	N	G	G	A	P	P	WT	R	R	D	H	A
GCWGS-1023	PRJNA317462	SAMN08007177	SRR8071241	2015	MSW	HHS:6	1	0.5	0.015	0.015	8	0.5	8156	9206		9514	17	WT	WT	FALSE	DEL	G	G	A	R	G	L	D	Y	FALSE	2.017	A	I	V	TRUE	T	A	N	G	G	A	P	P	A121S	R	R	D	H	A
GCWGS-1024	PRJNA317462	SAMN08007178	SRR8071242	2015	MSM	HHS:6	1	0.25	0.03	0.008	0.015	1	8156	7268		9515	17	4	WT	FALSE	DEL	G	G	A	R	G	L	D	Y	FALSE	63.001	A	M	T	FALSE	T	A	N	G	G	T	P	P	WT	R	R	D	H	A
GCWGS-1025	PRJNA317462	SAMN08007179	SRR8071235	2015	MSM	HHS:6	2	2	0.06	0.06	4	0.5	7827	2318		9516	175	WT	WT	FALSE	DEL	G	G	A	R	D	L	D	H	FALSE	13.001	A	I	V	TRUE	T	V	N	G	G	A	S	P	G120K, A121D	R	R	D	N	WT
GCWGS-1026	PRJNA317462	SAMN08007180	SRR8071236	2015	MSM	HHS:6	64	0.5	0.015	0.015	4	0.5	8143	5624		9517	25	WT	WT	FALSE	A	G	G	T	R	G	L	D	H	TRUE	2.002	A	I	V	TRUE	T	A	N	G	G	A	P	L	WT	R	R	D	H	A
GCWGS-1027	PRJNA317462	SAMN08007181	SRR8071237	2015	MSW	HHS:6	1	1	0.015	0.008	0.015	0.25	11423	10941		9518	17	WT	WT	FALSE	DEL	G	G	A	R	G	L	D	Y	FALSE	14.001	A	I	V	TRUE	T	A	N	G	G	A	P	P	WT	R	R	D	H	A
GCWGS-1028	PRJNA317462	SAMN08007182	SRR8071238	2015	MSM	HHS:6	2	2	0.125	0.06	16	0.25	7827	-		9519	175	WT	WT	FALSE	DEL	G	G	A	R	D	L	D	H	FALSE	13.001	A	I	V	TRUE	T	V	N	G	G	A	S	P	G120K, A121D	R	R	D	N	WT
GCWGS-1029	PRJNA317462	SAMN08007183	SRR8071257	2015	MSW	HHS:6	4	0.5	0.015	0.008	4	0.25	8143	5624		9520	25	WT	WT	FALSE	A	G	G	T	R	G	L	D	H	TRUE	2.002	A	I	V	TRUE	T	A	N	G	G	A	P	L	WT	R	R	D	H	A
GCWGS-1030	PRJNA317462	SAMN08007184	SRR8071258	2015	MSW	HHS:6	8	0.5	0.015	0.008	2	1	8143	5624		9521	25	WT	WT	FALSE	A	G	G	T	R	G	L	D	H	TRUE	2.002	A	I	V	TRUE	T	A	N	G	G	A	P	L	WT	R	R	D	H	A
GCWGS-1031	PRJNA317462	SAMN08007185	SRR8071363	2015	MSW	HHS:6	8	0.5	0.015	0.008	2	1	8143	5624		9522	25	WT	WT	FALSE	A	G	G	T	R	G	L	D	H	TRUE	2.002	A	I	V	TRUE	T	A	N	G	G	A	P	L	WT	R	R	D	H	A
GCWGS-1032	PRJNA317462	SAMN08007186	SRR8071362	2015	MSW	HHS:6	8	0.5	0.015	0.008	2	1	8143	5624		9523	25	WT	WT	FALSE	A	G	G	T	R	G	L	D	H	TRUE	2.002	A	I	V	TRUE	T	A	N	G	G	A	P	L	WT	R	R	D	H	A
GCWGS-1033	PRJNA317462	SAMN08007187	SRR8071361	2015	MSW	HHS:6	8	0.5	0.015	0.008	2	1	8143	5624		9522	25	WT	WT	FALSE	A	G	G	T	R	G	L	D	H	TRUE	2.002	A	I	V	TRUE	T	A	N	G	G	A	P	L	WT	R	R	D	H	A
GCWGS-1034	PRJNA317462	SAMN08007188	SRR8071360	2015	MSM	HHS:6	1	16	0.03	0.015	4	1	7822	4995		9524	29	WT	WT	FALSE	DEL	G	G	A	R	D	L	D	H	FALSE	2.002	A	I	V	TRUE	T	A	N	G	G	A	P	P	A121S	R	R	D	H	A
GCWGS-1035	PRJNA317462	SAMN08007189	SRR8071367	2015	MSM	HHS:6	1	2	0.06	0.06	0.015	4	9363	14375		9525	3	WT	WT	TRUE	C	G	A	A	R	G	L	N	H	FALSE	2.001	A	I	V	TRUE	T	A	N	G	G	A	P	L	G120K, A121N	R	R	D	N	WT
GCWGS-1036	PRJNA317462	SAMN08007190	SRR8071366	2016	MSW	HHS:6	1	16	0.015	0.008	8	1	7822	4995		9526	29	WT	WT	FALSE	DEL	G	G	A	R	D	L	D	H	FALSE	2.002	A	I	V	TRUE	T	A	N	G	G	A	P	P	A121S	R	R	D	H	A
GCWGS-1037	PRJNA317462	SAMN08007191	SRR8071365	2016	MSM	HHS:6	1	16	0.03	0.015	8	1	7822	4995		9527	29	WT	WT	FALSE	DEL	G	G	A	R	D	L	D	H	FALSE	2.002	A	I	V	TRUE	T	A	N	G	G	A	P	P	A121S	R	R	D	H	A
GCWGS-1038	PRJNA317462	SAMN07958573	SRR8071347	2016	MSM	HHS:6	1	2	0.06	0.03	16	1	7363	-		9528	159	WT	WT	FALSE	DEL	G	G	A	R	G	L	N	Y	FALSE	44.001	A	I	V	TRUE	T	T	N	G	G	A	L	P	G120K, A121N	R	R	D	H	A
GCWGS-1039	PRJNA317462	SAMN07958574	SRR8071350	2016	MSW	HHS:6	1	16	0.03	0.015	0.015	1	13525	9317		-	-	WT	WT	FALSE	A	G	G	A	R	G	L	N	Y	TRUE	9.001	A	I	V	TRUE	T	A	N	G	G	A	L	L	A121S	R	R	D	H	A
GCWGS-1040	PRJNA317462	SAMN07958575	SRR8071349	2016	MSW	HHS:6	8	1	0.015	0.008	8	0.5	13526	9918		9529	25	WT	WT	FALSE	A	G	G	T	R	G	L	D	H	TRUE	2.002	A	I	V	TRUE	T	A	N	G	G	A	P	L	WT	R	R	D	H	A
GCWGS-1041	PRJNA317462	SAMN07958576	SRR8071260	2016	MSW	HHS:6	1	2	0.125	0.03	0.015	0.5	11181	10621		9530	24	WT	WT	FALSE	DEL	G	G	A	R	G	L	D	Y	FALSE	9.001	A	I	V	TRUE	T	A	N	G	G	A	L	P	A121S	R	R	D	H	A
GCWGS-1042	PRJNA317462	SAMN07947838	SRR8071343	2016	MSM	HHS:6	1	2	0.125	0.06	0.015	0.25	1893	-		9531	19	WT	WT	FALSE	A	G	G	A	R	G	L	D	H	FALSE	9.001	A	I	V	TRUE	T	A	N	G	G	A	L	L	WT	R	R	D	H	A
GCWGS-1043	PRJNA317462	SAMN07947839	SRR8071346	2014	MSM	HHS:2	4	4	0.25	0.25	16	0.25	1901	11642		9532	3	WT	WT	FALSE	DEL	G	G	A	R	G	L	D	Y	FALSE	34.001	A	M	T	FALSE	T	A	Y	G	S	A	P	P	G120K, A121N	R	R	D	H	A
GCWGS-1044	PRJNA317462	SAMN07947840	SRR8071345	2014	MSW	HHS:2	4	16	0.03	0.06	16	16	7822	1055		9533	29	WT	4	FALSE	DEL	G	G	A	R	G	L	D	H	FALSE	5.002	A	I	V	TRUE	T	A	N	S	G	A	P	P	G120K, A121D	R	R	D	H	A
GCWGS-1045	PRJNA317462	SAMN07947841	SRR8071348	2015	MSW	HHS:2	4	16	0.015	0.03	8	16	7822	1055		9534	29	WT	4	FALSE	DEL	G	G	A	R	D	L	D	H	FALSE	5.002	A	I	V	TRUE	T	A	N	S	G	A	P	P	G120K, A121D	R	R	D	H	A
GCWGS-1046	PRJNA317462	SAMN08007192	SRR8071364	2015	MSM	HHS:2	4	4	0.25	0.125	16	0.5	1901	2958		9535	3	WT	WT	FALSE	DEL	G	G	A	R	G	L	D	Y	FALSE	10.001	A	M	T	FALSE	T	A	Y	G	S	T	P	P	G120K, A121D	R	R	D	H	A
GCWGS-1047	PRJNA317462	SAMN08007193	SRR8071355	2015	MSM	HHS:2	1	1	0.015	0.008	0.015	8	1584	-		9536	33	4	WT	FALSE	A	G	G	A	R	G	L	D	H	TRUE	14.002	A	I	V	TRUE	T	A	N	G	G	A	P	L	WT	R	R	D	H	A
GCWGS-1048	PRJNA317462	SAMN08007194	SRR8071354	2015	MSM	HHS:2	1	2	0.015	0.015	0.015	4	11422	3935		9537	3	WT	WT	TRUE	C	G	A	A	R	G	L	N	H	FALSE	2.001	A	I	V	TRUE	T	A	N	G	G	A	P	L	G120K, A121N	R	R	D	H	A
GCWGS-1049	PRJNA317462	SAMN08007195	SRR8071070	2015	MSM	HHS:2	4	2	0.25	0.125	16	0.5	1901	2958		9535	3	WT	WT	FALSE	DEL	G	G	A	R	G	L	D	Y	FALSE	10.001	A	M	T	FALSE	T	A	Y	G	S	T	P	P	G120K, A121D	R	R	D	H	A
GCWGS-1056	PRJNA317462	SAMN08025339	SRR8071069	2014	MSM	HHS:9	1	1	0.125	0.03	8	0.5	7363	2400		9538	159	WT	WT	FALSE	DEL	G	G	A	R	G	L	N	Y	FALSE	44.001	A	I	V	TRUE	T	T	N	G	G	A	L	P	G120K, A121D	R	R	D	H	A
GCWGS-1057	PRJNA317462	SAMN08025340	SRR8071068	2014	MSW	HHS:9	0.5	1	0.06	0.015	0.015	0.5	9363	4684		9539	3	WT	WT	FALSE	A	G	G	T	H	G	L	D	H	FALSE	2.001	A	I	V	TRUE	T	A	N	G	G	A	P	L	WT	R	R	D	H	A
GCWGS-1058	PRJNA317462	SAMN08025341	SRR8071067	2015	MSW	HHS:2	2	16	0.06	0.06	16	16	7822	1055		9540	29	WT	4	FALSE	DEL	G	G	A	R	G	L	D	H	FALSE	5.002	A	I	V	TRUE	T	A	N	S	G	A	P	P	G120K, A121D	R	R	D	H	A
GCWGS-1059	PRJNA317462	SAMN08025342	SRR8071066	2014	MSM	HHS:9	0.5	0.5	0.06	0.008	0.015	0.5	11428	4244		9541	3	WT	WT	FALSE	A	G	G	T	H	G	L	D	H	FALSE	2.001	A	I	V	TRUE	T	A	N	G	G	A	P	L	WT	R	R	D	N	WT
GCWGS-1060	PRJNA317462	SAMN08025343	SRR8071065	2014	MSM	HHS:9	2	2	0.25	0.06	8	0.25	1901	1407		9542	3	WT	WT	FALSE	DEL	G	G	A	R	G	L	D	Y	FALSE	34.001	A	M	T	FALSE	T	A	Y	G	S	A	P	P	G120K, A121N	R	R	D	H	A
GCWGS-1061	PRJNA317462	SAMN08025344	SRR8071064	2014	MSW	HHS:9	1	1	0.03	0.015	0.015	1	1579	8329		9543	24	WT	WT	FALSE	DEL	G	G	A	R	G	L	D	Y	FALSE	9.001	A	I	V	TRUE	T	A	N	G	G	A	L	P	G120K, A121D	R	R	D	N	WT
GCWGS-1062	PRJNA317462	SAMN08025345	SRR8071063	2014	MSW	HHS:9	64	16	0.125	0.03	2	0.25	10313	-		9544	27	WT	WT	FALSE	A	G	G	T	R	G	L	D	H	TRUE	18.001	A	I	V	TRUE	T	T	N	S	G	A	P	P	WT	R	R	D	H	A
GCWGS-1089	PRJNA317462	SAMN08331928	SRR8071005	2015	MSM	HHS:9	1	4	0.125	0.125	16	0.5	7827	2318		9545	175	WT	WT	FALSE	DEL	G	G	A	R	D	L	D	H	FALSE	13.001	A	I	V	TRUE	T	V	N	G	G	A	S	P	G120K, A121D	R	R	D	N	WT
GCWGS-1091	PRJNA317462	SAMN08331930	SRR8071108	2015	MSW	HHS:9	4	2	0.25	0.125	16	1	1579	-		9546	3	WT	WT	FALSE	DEL	G	G	A	R	G	L	D	Y	FALSE	10.001	A	M	T	FALSE	T	A	Y	G	S	T	P	P	G120K, A121D	R	R	D	H	A
GCWGS-1100	PRJNA317462	SAMN08331939	SRR8071306	2015	MSM	HHS:9	2	4	0.25	0.25	16	1	7827	2318		9547	175	WT	WT	FALSE	DEL	G	G	A	R	D	L	D	H	FALSE	13.001	A	I	V	TRUE	T	V	N	G	G	A	S	P	G120K, A121D	R	R	D	N	WT
GCWGS-1253	PRJNA317462	SAMN08326875	SRR8071352	2015	MSM	HHS:9	2	2	0.5	0.125	16	0.5	14283	7554		9548	8	WT	WT	FALSE	A	G	G	A	R	G	L	D	H	FALSE	10.001	A	M	T	FALSE	T	A	Y	G	S	T	P	P	G120K, A121D	R	R	D	H	A
GCWGS-1254	PRJNA317462	SAMN08326876	SRR8071353	2015	MSW	HHS:9	2	2	0.5	0.125	16	0.25	14283	7554		9549	8	WT	WT	FALSE	A	G	G	A	R	G	L	D	H	FALSE	10.001	A	M	T	FALSE	T	A	Y	G	S	T	P	P	G120K, A121D	R	R	D	H	A
GCWGS-1365	PRJNA317462	SAMN08472579	SRR8071124	2015	MSM	HHS:10	4	4	0.25	0.06	16	0.5	9365	-		9550	3	WT	WT	FALSE	DEL	G	G	A	R	G	L	D	Y	FALSE	34.001	A	M	T	FALSE	T	A	Y	G	S	A	P	P	G120K, A121N	R	R	D	H	A
GCWGS-1366	PRJNA317462	SAMN08472580	SRR8071123	2016	MSM	HHS:10	4	2	0.125	0.125	8	0.25	7827	2318		9551	175	WT	WT	FALSE	DEL	G	G	A	R	D	L	D	H	FALSE	13.001	A	I	V	TRUE	T	V	N	G	G	A	S	P	G120K, A121D	R	R	D	N	WT
GCWGS-1370	PRJNA317462	SAMN08472584	SRR8071315	2014	MSM	HHS:9	2	2	0.25	0.06	16	0.5	1901	1407		9552	3	WT	WT	FALSE	DEL	G	G	A	R	G	L	D	Y	FALSE	34.001	A	M	T	FALSE	T	A	Y	G	S	A	P	P	G120K, A121N	R	R	D	H	A
GCWGS-1371	PRJNA317462	SAMN08370186	SRR9985649	2017	MSW	HHS:5	1	2	0.06	0.125	32	0.25	0	-		-	-	WT	WT	FALSE	DEL	G	G	T	R	G	L	D	H	FALSE	18.001	A	I	V	TRUE	T	T	N	S	G	A	P	P	G120K, A121D	R	R	D	H	A
GCWGS-1543	PRJNA317462	SAMN10354050	SRR12850321	2017	MSW	HHS:2	1	2	0.25	0.25	0.015	0.5	1579	-		9553	24	WT	WT	FALSE	DEL	G	G	A	R	G	L	D	Y	FALSE	9.001	A	I	V	TRUE	T	A	N	G	G	A	L	P	G120K, A121D	R	R	D	N	WT
GCWGS-1545	PRJNA317462	SAMN10354052	SRR12850320	2017	MSW	HHS:2	1	2	0.5	0.25	0.015	0.25	1579	-		9554	24	WT	WT	FALSE	DEL	G	G	A	R	G	L	D	Y	FALSE	9.001	A	I	V	TRUE	T	A	N	G	G	A	L	P	G120K, A121D	R	R	D	N	WT
GCWGS-1576	PRJNA317462	SAMN08522604	SRR8071314	2015	MSW	HHS:9	1	4	0.25	0.125	16	1	9365	10648		9555	3	WT	WT	FALSE	DEL	G	G	A	R	G	L	D	Y	FALSE	34.001	A	M	T	FALSE	T	A	Y	G	S	A	P	P	G120K, A121N	R	R	D	H	A
GCWGS-1583	PRJNA317462	SAMN08522611	SRR8071019	2014	MSW	HHS:9	2	2	0.25	0.06	8	0.5	1901	1407		9556	3	WT	WT	FALSE	DEL	G	G	A	R	G	L	D	Y	FALSE	34.001	A	M	T	FALSE	T	A	Y	G	S	A	P	P	G120K, A121N	R	R	D	H	A
GCWGS-1586	PRJNA317462	SAMN08522614	SRR8071012	2014	MSM	HHS:9	2	2	0.25	0.03	4	0.5	1901	1407		9557	3	WT	WT	FALSE	DEL	G	G	A	R	G	L	D	Y	FALSE	34.001	A	M	T	FALSE	T	A	Y	G	S	A	P	P	G120K, A121N	R	R	D	H	A
GCWGS-1606	PRJNA317462	SAMN08522634	SRR8071060	2014	MSMW	HHS:10	16	4	0.25	0.25	16	1	1901	8539		9558	18	WT	WT	FALSE	DEL	G	G	A	R	G	L	D	Y	FALSE	12.004	A	I	V	TRUE	T	A	N	G	G	A	S	P	G120K, A121D	R	R	D	N	WT
GCWGS-1610	PRJNA317462	SAMN08522638	SRR8071073	2015	MSM	HHS:10	2	2	0.25	0.06	16	0.5	1901	1407		9559	3	WT	WT	FALSE	DEL	G	G	A	R	G	L	D	Y	FALSE	34.001	A	M	T	FALSE	T	A	Y	G	S	A	P	P	G120K, A121N	R	R	D	H	A
GCWGS-1611	PRJNA317462	SAMN08522639	SRR8071074	2015	MSW	HHS:10	2	4	0.25	0.06	16	0.5	1901	1407		9560	3	WT	WT	FALSE	DEL	G	G	A	R	G	L	D	Y	FALSE	34.001	A	M	T	FALSE	T	A	Y	G	S	A	P	P	G120K, A121N	R	R	D	H	A
GCWGS-1613	PRJNA317462	SAMN08522641	SRR8071424	2015	MSM	HHS:10	4	2	0.25	0.06	16	0.25	1901	1407		9561	3	WT	WT	FALSE	DEL	G	G	A	R	G	L	D	Y	FALSE	34.001	A	M	T	FALSE	T	A	Y	G	S	A	P	P	G120K, A121N	R	R	D	H	A
GCWGS-1614	PRJNA317462	SAMN08522642	SRR8071206	2015	MSM	HHS:10	4	4	0.25	0.06	16	0.5	1901	1407		9562	3	WT	WT	FALSE	DEL	G	G	A	R	G	L	D	Y	FALSE	34.001	A	M	T	FALSE	T	A	Y	G	S	A	P	P	G120K, A121N	R	R	D	H	A
GCWGS-1615	PRJNA317462	SAMN08522643	SRR8071205	2016	MSM	HHS:10	4	2	0.25	0.06	16	0.5	1901	1407		9563	3	WT	WT	FALSE	DEL	G	G	A	R	G	L	D	Y	FALSE	34.001	A	M	T	FALSE	T	A	Y	G	S	A	P	P	G120K, A121N	R	R	D	H	A
GCWGS-1616	PRJNA317462	SAMN08522644	SRR8071204	2016	MSM	HHS:10	4	4	0.25	0.125	16	0.5	1901	1407		9564	3	WT	WT	FALSE	DEL	G	G	A	R	G	L	D	Y	FALSE	34.001	A	M	T	FALSE	T	A	Y	G	S	A	P	P	G120K, A121N	R	R	D	H	A
GCWGS-1617	PRJNA317462	SAMN08522645	SRR8071200	2016	MSM	HHS:10	4	4	0.25	0.06	16	0.5	8110	3149		9565	3	WT	WT	FALSE	DEL	G	G	A	R	G	L	D	Y	FALSE	34.001	A	M	T	FALSE	T	A	Y	G	S	A	P	P	G120K, A121N	R	R	D	H	A
GCWGS-1618	PRJNA317462	SAMN08522646	SRR8071195	2016	MSM	HHS:10	2	4	0.25	0.06	16	0.5	1901	1407		9566	3	WT	WT	FALSE	DEL	G	G	A	R	G	L	D	Y	FALSE	34.001	A	M	T	FALSE	T	A	Y	G	S	A	P	P	G120K, A121N	R	R	D	H	A
GCWGS-1619	PRJNA317462	SAMN08522647	SRR8071192	2016	MSM	HHS:10	2	4	0.25	0.06	16	0.5	1901	1407		9567	3	WT	WT	FALSE	DEL	G	G	A	R	G	L	D	Y	FALSE	34.001	A	M	T	FALSE	T	A	Y	G	S	A	P	P	G120K, A121N	R	R	D	H	A
GCWGS-1624	PRJNA317462	SAMN08522652	SRR8071191	2016	MSM	HHS:10	2	2	0.25	0.06	16	0.5	1901	1407		9568	3	WT	WT	FALSE	DEL	G	G	A	R	G	L	D	Y	FALSE	34.001	A	M	T	FALSE	T	A	Y	G	S	A	P	P	G120K, A121N	R	R	D	H	A
GCWGS-1626	PRJNA317462	SAMN08522654	SRR8071284	2015	MSMW	HHS:9	2	2	0.25	0.06	16	0.5	9365	1407		9569	3	WT	WT	FALSE	DEL	G	G	A	R	G	L	D	Y	FALSE	34.001	A	M	T	FALSE	T	A	Y	G	S	A	P	P	G120K, A121N	R	R	D	H	A
GCWGS-1627	PRJNA317462	SAMN08522655	SRR8071283	2015	MSW	HHS:9	2	2	0.25	0.06	16	0.25	14283	7554		9570	8	WT	WT	FALSE	A	G	G	A	R	G	L	D	H	FALSE	10.001	A	M	T	FALSE	T	A	Y	G	S	T	P	P	G120K, A121D	R	R	D	H	A
GCWGS-1723	PRJNA317462	SAMN08687251	SRR8307331	2016	MSMW	HHS:9	2	2	0.25	0.06	16	0.5	1901	5619		9571	3	WT	WT	FALSE	DEL	G	G	A	R	G	L	D	Y	FALSE	34.001	A	M	T	FALSE	T	A	Y	G	S	A	P	P	G120K, A121N	R	R	D	H	A
GCWGS-1725	PRJNA317462	SAMN08687253	SRR12850319	2016	MSM	HHS:9	2	2	0.5	0.125	16	0.5	1901	2958		9572	3	WT	WT	FALSE	DEL	G	G	A	R	G	L	D	Y	FALSE	10.001	A	M	T	FALSE	T	A	Y	G	S	T	P	P	G120K, A121D	R	R	D	H	A
GCWGS-1761	PRJNA317462	SAMN08687289	SRR12850318	2015	MSW	HHS:9	8	32	0.25	0.125	16	0.25	1588	1582		9573	21	WT	WT	FALSE	A	G	G	T	R	G	L	D	H	TRUE	34.001	A	M	T	FALSE	T	A	Y	G	S	A	P	P	G120K, A121G	R	R	D	N	WT
GCWGS-1773	PRJNA317462	SAMN08687301	SRR12850317	2016	MSM	HHS:9	4	2	0.25	0.125	16	0.5	1901	2958		9574	3	WT	WT	FALSE	DEL	G	G	A	R	G	L	D	Y	FALSE	10.001	A	M	T	FALSE	T	A	Y	G	S	T	P	P	G120K, A121D	R	R	D	H	A
GCWGS-1806	PRJNA317462	SAMN08567937	SRR9985737	2017	MSW	HHS:4	2	4	0.25	0.06	8	0.25	1901	8989		9575	3	WT	WT	FALSE	DEL	G	G	A	R	G	L	D	Y	FALSE	34.001	A	M	T	FALSE	T	A	Y	G	S	A	P	P	G120K, A121N	R	R	D	H	A
GCWGS-1915	PRJNA317462	SAMN08687355	SRR12850316	2014	MSM	HHS:9	4	4	0.25	0.125	16	1	9365	10648		9576	3	WT	WT	FALSE	DEL	G	G	A	R	G	L	D	Y	FALSE	34.001	A	M	T	FALSE	T	A	Y	G	S	A	P	P	G120K, A121N	R	R	D	H	A
GCWGS-1927	PRJNA317462	SAMN08687367	SRR12850315	2014	MSM	HHS:9	2	4	0.25	0.06	16	1	1901	1407		9577	3	WT	WT	FALSE	DEL	G	G	A	R	G	L	D	Y	FALSE	34.001	A	M	T	FALSE	T	A	Y	G	S	A	P	P	G120K, A121N	R	R	D	H	A
GCWGS-1951	PRJNA317462	SAMN08687391	SRR12850314	2016	MSW	HHS:10	2	2	0.25	0.06	8	0.25	1901	8989		9578	3	WT	WT	FALSE	DEL	G	G	A	R	G	L	D	Y	FALSE	34.001	A	M	T	FALSE	T	A	Y	G	S	A	P	P	G120K, A121N	R	R	D	H	A
GCWGS-2812	PRJNA317462	SAMN10354205	SRR9985687	2017	MSW	HHS:2	2	2	0.06	0.125	4	1	7827	-		9579	175	WT	WT	FALSE	DEL	G	G	A	R	D	L	D	H	FALSE	13.001	A	I	V	TRUE	T	V	N	G	G	A	S	P	G120K, A121D	R	R	D	N	WT
GCWGS-3254	PRJNA317462	SAMN10167163	SRR9985719	2017	MSM	HHS:5	2	4	0.25	0.06	8	0.25	1901	-		9580	3	WT	WT	FALSE	DEL	G	G	A	R	G	L	D	Y	FALSE	34.001	A	M	T	FALSE	T	A	Y	G	S	A	P	P	G120K, A121N	R	R	D	H	A
GCWGS-3257	PRJNA317462	SAMN10167166	SRR9985720	2017	MSM	HHS:5	4	4	0.25	0.06	16	0.5	1901	-		9581	3	WT	WT	FALSE	DEL	G	G	A	R	G	L	D	Y	FALSE	34.001	A	M	T	FALSE	T	A	Y	G	S	A	P	P	G120K, A121N	R	R	D	H	A
GCWGS-3268	PRJNA317462	SAMN10167177	SRR9985622	2017	MSW	HHS:4	2	2	0.25	0.125	16	0.5	1901	-		9582	3	WT	WT	FALSE	DEL	G	G	A	R	G	L	D	Y	FALSE	34.001	A	M	T	FALSE	T	A	Y	G	S	A	P	P	G120K, A121N	R	R	D	H	A
GCWGS-3272	PRJNA317462	SAMN10968334	SRR12850313	2017	MSW	HHS:5	4	4	0.25	0.125	16	0.5	65	-		9583	3	WT	WT	FALSE	DEL	G	G	A	R	G	L	D	Y	FALSE	34.001	A	M	T	FALSE	T	A	Y	G	S	A	P	P	G120K, A121N	R	R	D	H	A
GCWGS-3306	PRJNA317462	SAMN10167214	SRR9985859	2017	MSW	HHS:9	2	2	0.25	0.06	16	0.25	9365	-		9584	3	WT	WT	FALSE	DEL	G	G	A	R	G	L	D	Y	FALSE	34.001	A	M	T	FALSE	T	A	Y	G	S	A	P	P	G120K, A121N	R	R	D	H	A
GCWGS-3597	PRJNA317462	SAMN10354556	SRR9985836	2017	MSW	HHS:2	2	2	0.125	0.125	8	0.25	7827	-		9585	175	WT	WT	FALSE	DEL	G	G	A	R	D	L	D	H	FALSE	13.001	A	I	V	TRUE	T	V	N	G	G	A	S	P	G120K, A121D	R	R	D	N	WT
GCWGS-3602	PRJNA317462	SAMN10354561	SRR9985838	2017	MSW	HHS:3	0.5	1	0.25	0.03	4	0.25	8143	-		9586	25	WT	WT	FALSE	A	G	G	T	R	G	L	D	H	TRUE	34.006	A	M	T	FALSE	T	A	Y	G	S	A	P	L	WT	R	R	D	H	A
GCWGS-3611	PRJNA317462	SAMN10354570	SRR9985947	2017	MSW	HHS:3	2	4	0.25	0.06	16	0.5	9365	-		9587	3	WT	WT	FALSE	DEL	G	G	A	R	G	L	D	Y	FALSE	34.001	A	M	T	FALSE	T	A	Y	G	S	A	P	P	G120K, A121N	R	R	D	H	A
GCWGS-3633	PRJNA317462	SAMN10354592	SRR9985655	2017	MSM	HHS:9	2	1	0.25	0.06	16	1	1901	-		9588	3	WT	WT	FALSE	DEL	G	G	A	R	G	L	D	Y	FALSE	34.001	A	M	T	FALSE	T	A	Y	G	S	A	P	P	G120K, A121N	R	R	D	H	A
GCWGS-3735	PRJNA317462	SAMN10354607	SRR9985753	2017	MSW	HHS:9	1	2	0.25	0.06	16	0.125	14283	-		9589	8	WT	WT	FALSE	A	G	G	A	R	G	L	D	H	FALSE	10.001	A	M	T	FALSE	T	A	Y	G	S	T	P	P	G120R, A121D	R	R	D	H	A
GCWGS-4258	PRJNA317462	SAMN10968303	SRR9985710	2017	MSW	HHS:9	2	2	0.25	0.06	4	0.25	8110	-		9590	3	WT	WT	FALSE	A	G	G	A	R	G	L	N	Y	FALSE	34.001	A	M	T	FALSE	T	A	Y	G	S	A	P	P	WT	R	R	D	H	A
GCWGS-4498	PRJNA317462	SAMN10620625	SRR9985722	2017	MSW	HHS:9	4	4	0.25	0.125	16	0.5	1901	-		9591	3	WT	WT	FALSE	DEL	G	G	A	R	G	L	D	Y	FALSE	34.001	A	M	T	FALSE	T	A	Y	G	S	A	P	P	G120K, A121N	R	R	D	H	A
GCWGS-4515	PRJNA317462	SAMN10620642	SRR9985933	2017	MSW	HHS:5	4	4	0.125	0.125	8	0.5	7827	-		9592	175	WT	WT	FALSE	DEL	G	G	A	R	D	L	D	H	FALSE	13.001	A	I	V	TRUE	T	V	N	G	G	A	S	P	G120K, A121D	R	R	D	N	WT
GCWGS-4977	PRJNA317462	SAMN10968282	SRR9985831	2017	MSW	HHS:5	2	2	0.25	0.06	16	0.5	1901	-		-	-	WT	WT	FALSE	DEL	G	G	A	R	G	L	D	Y	FALSE	34.001	A	M	T	FALSE	T	A	Y	G	S	A	P	P	G120K, A121N	R	R	D	H	A
GCWGS-4985	PRJNA317462	SAMN10968283	SRR9985827	2017	MSW	HHS:9	2	2	0.25	0.06	32	0.25	14283	-		9593	8	WT	WT	FALSE	A	G	G	A	R	G	L	D	H	FALSE	10.001	A	M	T	FALSE	T	A	Y	G	S	T	P	P	G120K, A121G	R	R	D	H	A
LRRBGS-0190	PRJNA329501	SAMN10253474	SRR8079770	2016	MSM	HHS:6	4	1	0.015	0.008	0.015	0.25	65	-		8319;9594	33	WT	WT	FALSE	A	G	G	A	R	G	L	D	H	TRUE	14.001	A	I	V	TRUE	T	A	N	G	G	A	P	L	WT	R	R	D	H	A
LRRBGS-0195	PRJNA329501	SAMN10253475	SRR8079773	2016	MSM	HHS:6	2	2	0.03	0.03	0.015	1	65	21		9595	24	WT	WT	FALSE	DEL	G	G	A	R	G	L	D	Y	FALSE	9.001	A	I	V	TRUE	T	A	N	G	G	A	L	P	G120K, A121D	R	R	D	N	WT
LRRBGS-0219	PRJNA329501	SAMN10253476	SRR8079772	2016	MSM	HHS:1	2	1	0.03	0.03	8	0.25	65	2318		9596	175	WT	WT	FALSE	DEL	G	G	A	R	D	L	D	H	FALSE	13.001	A	I	V	TRUE	T	V	N	G	G	A	S	P	G120K, A121D	R	R	D	N	WT
LRRBGS-0227	PRJNA329501	SAMN10253477	SRR8079767	2016	MSW	HHS:2	2	1	0.015	0.008	0.015	0.25	65	21		8316;9597	24	WT	WT	FALSE	DEL	G	G	A	R	G	L	D	Y	FALSE	9.001	A	I	V	TRUE	T	A	N	G	G	A	L	P	G120K, A121D	R	R	D	N	WT
LRRBGS-0249	PRJNA329501	SAMN10253478	SRR8079766	2016	MSW	HHS:6	1	1	0.06	0.03	8	1	65	7555		9598	175	WT	WT	FALSE	DEL	G	G	A	R	D	L	D	H	FALSE	13.001	A	I	V	TRUE	T	V	N	G	G	A	S	L	G120K, A121D	R	R	D	N	WT
LRRBGS-0252	PRJNA329501	SAMN10253479	SRR8079769	2016	MSM	HHS:4	8	1	0.015	0.008	0.5	0.5	65	-		9599	17	WT	WT	FALSE	DEL	G	G	A	R	G	L	D	Y	FALSE	2.001	A	I	V	TRUE	T	A	N	G	G	A	P	P	WT	R	R	D	H	A
LRRBGS-0277	PRJNA329501	SAMN10253480	SRR8079768	2016	MSM	HHS:6	0.5	1	0.015	0.008	2	0.06	65	11952		9600	175	WT	WT	FALSE	DEL	G	G	A	R	D	L	D	H	FALSE	2.002	A	I	V	TRUE	T	A	N	G	G	A	P	P	WT	R	R	D	N	WT
LRRBGS-0281	PRJNA329501	SAMN10253481	SRR8079765	2016	MSM	HHS:2	2	1	0.015	0.008	0.015	0.125	65	-		9601	33	WT	WT	FALSE	A	G	G	A	R	G	L	D	H	TRUE	14.001	A	I	V	TRUE	T	A	N	G	G	A	P	L	WT	R	R	D	H	A
LRRBGS-0288	PRJNA329501	SAMN10253482	SRR8079764	2016	MSM	HHS:9	8	1	0.015	0.008	4	0.25	65	9918		9602	25	WT	WT	FALSE	A	G	G	T	R	G	L	D	H	TRUE	2.002	A	I	V	TRUE	T	A	N	G	G	A	P	L	WT	R	R	D	H	A
LRRBGS-0299	PRJNA329501	SAMN10253483	SRR8079728	2016	MSMW	HHS:9	1	1	0.03	0.015	8	0.5	65	14994		9603	3	WT	WT	FALSE	A	G	G	A	R	G	L	D	H	FALSE	5.002	A	I	V	TRUE	T	A	N	S	G	A	P	P	WT	R	R	D	H	A
[truncated: 7 more columns]
