# Supplementary material for: Phylogenomic analysis reveals persistence of gonococcal strains with reduced-susceptibility to extended-spectrum cephalosporins and mosaic penA-34
Source: Nat Commun. 2021 Jun 21;12:3801. doi: 10.1038/s41467-021-24072-1 (PMC8217231; doi:10.1038/s41467-021-24072-1)
Supplement: Supplementary file 4 — Supplementary Data 2 [file 41467_2021_24072_MOESM4_ESM.xlsx]

## Sheet: Supplementary Table 2
PubMLST id/Isolate id	Sequence read archive (SRA) run no./accession/alias	BioProject	BioSample	Sex of sex partner	Year	Continent	Country	PEN	TET	CIP	CFM	CRO	penA allele	penA mosaicity	penA aa312	penA aa316	penA D345-insertion	penA aa501	penA aa505	penA aa512	penA aa545	penA aa549	penA aa551
GCWGS-0503	SRR5235257	PRJNA317462	SAMN06124550	MSM	2016	North America	USA	Susceptible	Susceptible	Elevated	Susceptible	Susceptible	2.031	Non-mosaic	WT	Mutation	WT	WT	Mutation	WT	WT	WT	WT
GCWGS-0553	SRR5235208	PRJNA317462	SAMN06141646	MSM	2016	North America	USA	Elevated	Elevated	Elevated	Susceptible	Susceptible	5.006	Non-mosaic	WT	Mutation	WT	WT	Mutation	WT	WT	WT	WT
GCWGS-0621	SRR8088101	PRJNA317462	SAMN06250318	MSW	2016	North America	USA	Susceptible	Elevated	Elevated	Susceptible	Susceptible	35.003	Mosaic	Mutation	Mutation	Mutation	WT	WT	WT	WT	WT	WT
GCWGS-0643	SRR5990423	PRJNA317462	SAMN06350604	MSM	2016	North America	USA	Susceptible	Susceptible	Elevated	Susceptible	Susceptible	2.031	Non-mosaic	WT	Mutation	WT	WT	Mutation	WT	WT	WT	WT
GCWGS-0645	SRR5990490	PRJNA317462	SAMN06350606	MSM	2016	North America	USA	Elevated	Elevated	Elevated	Susceptible	Susceptible	5.006	Non-mosaic	WT	Mutation	WT	WT	Mutation	WT	WT	WT	WT
GCWGS-0756	SRR5990385	PRJNA317462	SAMN07271506	MSM	2015	North America	USA	Elevated	Elevated	Elevated	Susceptible	Susceptible	5.006	Non-mosaic	WT	Mutation	WT	WT	Mutation	WT	WT	WT	WT
GCWGS-0760	SRR5990381	PRJNA317462	SAMN07271510	MSM	2015	North America	USA	Elevated	Elevated	Elevated	Susceptible	Susceptible	5.006	Non-mosaic	WT	Mutation	WT	WT	Mutation	WT	WT	WT	WT
GCWGS-0766	SRR5990344	PRJNA317462	SAMN07271516	MSM	2015	North America	USA	Susceptible	Susceptible	Elevated	Susceptible	Susceptible	5.006	Non-mosaic	WT	Mutation	WT	WT	Mutation	WT	WT	WT	WT
GCWGS-0776	SRR5990377	PRJNA317462	SAMN07287165	MSM	2016	North America	USA	Elevated	Susceptible	Elevated	Susceptible	Susceptible	5.006	Non-mosaic	WT	Mutation	WT	WT	Mutation	WT	WT	WT	WT
GCWGS-0808	SRR8071401	PRJNA317462	SAMN07342061	MSM	2014	North America	USA	Susceptible	Elevated	Elevated	Susceptible	Susceptible	5.006	Non-mosaic	WT	Mutation	WT	WT	Mutation	WT	WT	WT	WT
GCWGS-0833	SRR8071213	PRJNA317462	SAMN07427739	MSM	2015	North America	USA	Susceptible	Elevated	Elevated	Susceptible	Susceptible	2.031	Non-mosaic	WT	Mutation	WT	WT	Mutation	WT	WT	WT	WT
GCWGS-0844	SRR8071196	PRJNA317462	SAMN07427750	MSM	2015	North America	USA	Susceptible	Elevated	Susceptible	Susceptible	Susceptible	2.031	Non-mosaic	WT	Mutation	WT	WT	Mutation	WT	WT	WT	WT
GCWGS-0867	SRR8071086	PRJNA317462	SAMN07427765	MSW	2014	North America	USA	Susceptible	Susceptible	Elevated	Susceptible	Susceptible	5.006	Non-mosaic	WT	Mutation	WT	WT	Mutation	WT	WT	WT	WT
GCWGS-0891	SRR8071270	PRJNA317462	SAMN07428673	MSMW	2015	North America	USA	Elevated	Elevated	Elevated	Susceptible	Susceptible	34.018	Mosaic_derivative	Mutation	Mutation	Mutation	WT	Mutation	Mutation	Mutation	WT	WT
GCWGS-0894	SRR8071279	PRJNA317462	SAMN07428676	MSW	2015	North America	USA	Susceptible	Susceptible	Elevated	Susceptible	Susceptible	18.002	Non-mosaic	WT	Mutation	WT	Mutation	Mutation	WT	WT	WT	WT
GCWGS-0899	SRR8071276	PRJNA317462	SAMN07428681	MSW	2015	North America	USA	Susceptible	Susceptible	Elevated	Susceptible	Susceptible	2.031	Non-mosaic	WT	Mutation	WT	WT	Mutation	WT	WT	WT	WT
GCWGS-0904	SRR8071140	PRJNA317462	SAMN07456581	MSM	2015	North America	USA	Elevated	Susceptible	Elevated	Susceptible	Susceptible	5.006	Non-mosaic	WT	Mutation	WT	WT	Mutation	WT	WT	WT	WT
GCWGS-0915	SRR8071376	PRJNA317462	SAMN07503583	MSW	2014	North America	USA	Susceptible	Susceptible	Elevated	Susceptible	Susceptible	5.006	Non-mosaic	WT	Mutation	WT	WT	Mutation	WT	WT	WT	WT
GCWGS-0924	SRR8071041	PRJNA317462	SAMN07503592	MSW	2014	North America	USA	Elevated	Elevated	Elevated	Susceptible	Susceptible	34.018	Mosaic_derivative	Mutation	Mutation	Mutation	WT	Mutation	Mutation	Mutation	WT	WT
GCWGS-0930	SRR8071044	PRJNA317462	SAMN07503598	MSM	2015	North America	USA	Elevated	Elevated	Elevated	Susceptible	Susceptible	34.018	Mosaic_derivative	Mutation	Mutation	Mutation	WT	Mutation	Mutation	Mutation	WT	WT
GCWGS-0935	SRR8071155	PRJNA317462	SAMN07503603	MSM	2015	North America	USA	Elevated	Elevated	Elevated	Susceptible	Susceptible	34.018	Mosaic_derivative	Mutation	Mutation	Mutation	WT	Mutation	Mutation	Mutation	WT	WT
GCWGS-0947	SRR8071292	PRJNA317462	SAMN07503725	MSW	2015	North America	USA	Elevated	Elevated	Elevated	Susceptible	Susceptible	34.018	Mosaic_derivative	Mutation	Mutation	Mutation	WT	Mutation	Mutation	Mutation	WT	WT
GCWGS-0967	SRR8071426	PRJNA317462	SAMN07665687	MSW	2016	North America	USA	Susceptible	Susceptible	Elevated	Susceptible	Susceptible	5.006	Non-mosaic	WT	Mutation	WT	WT	Mutation	WT	WT	WT	WT
GCWGS-0991	SRR8071224	PRJNA317462	SAMN07665711	MSM	2015	North America	USA	Susceptible	Susceptible	Elevated	Susceptible	Susceptible	5.006	Non-mosaic	WT	Mutation	WT	WT	Mutation	WT	WT	WT	WT
LRRBGS-0299	SRR8079728	PRJNA329501	SAMN10253483	MSW	2016	North America	USA	Susceptible	Susceptible	Elevated	Susceptible	Susceptible	5.006	Non-mosaic	WT	Mutation	WT	WT	Mutation	WT	WT	WT	WT
34789	SRR969380	PRJNA209631	SAMN02338826	MSW	1992	Asia	Philippines	Unknown	Unknown	Unknown	Unknown	Unknown	10.007	Mosaic_derivative	Mutation	Mutation	Mutation	WT	Mutation	Mutation	Mutation	Mutation	WT
13685	NC_011035 (strain NCCP11945)	NA	NA	MSW	2005	Asia	South Korea	Unknown	Unknown	Unknown	Unknown	Unknown	5.006	Non-mosaic	WT	WT	WT	WT	Mutation	WT	WT	WT	WT
27282	ERR222941	PRJEB2090	SAMEA1677355	MSW	2010	North America	USA	Susceptible	Susceptible	Elevated	Susceptible	Susceptible	34.018	Mosaic_derivative	Mutation	Mutation	Mutation	WT	Mutation	Mutation	Mutation	WT	WT
27288	ERR223608	PRJEB2999	SAMEA1690338	MSW	2010	North America	USA	Elevated	Elevated	Elevated	Susceptible	Susceptible	34.018	Mosaic_derivative	Mutation	Mutation	Mutation	WT	Mutation	Mutation	Mutation	WT	WT
27295	ERR223620	PRJEB2999	SAMEA1690448	MSM	2009	North America	USA	Susceptible	Susceptible	Elevated	Susceptible	Susceptible	35.003	Mosaic	Mutation	Mutation	Mutation	WT	WT	WT	WT	WT	WT
27313	ERR191775	PRJEB2999	SAMEA1690432	MSW	2009	North America	USA	Elevated	Elevated	Elevated	Susceptible	Susceptible	34.018	Mosaic_derivative	Mutation	Mutation	Mutation	WT	Mutation	Mutation	Mutation	WT	WT
27319	ERR191759	PRJEB2999	SAMEA1690360	MSW	2009	North America	USA	Susceptible	Elevated	Elevated	Susceptible	Susceptible	35.003	Mosaic	Mutation	Mutation	Mutation	WT	WT	WT	WT	WT	WT
27320	ERR191783	PRJEB2999	SAMEA1690476	MSW	2009	North America	USA	Elevated	Elevated	Elevated	Susceptible	Susceptible	5.006	Non-mosaic	WT	Mutation	WT	WT	Mutation	WT	WT	WT	WT
27333	ERR222895	PRJEB2090	SAMEA1677456	MSW	2010	North America	USA	Elevated	Elevated	Elevated	Susceptible	Susceptible	5.006	Non-mosaic	WT	Mutation	WT	WT	Mutation	WT	WT	WT	WT
27342	ERR223638	PRJEB2999	SAMEA1690488	MSW	2009	North America	USA	Elevated	Elevated	Elevated	Susceptible	Susceptible	5.006	Non-mosaic	WT	Mutation	WT	WT	Mutation	WT	WT	WT	WT
27346	ERR191816	PRJEB2999	SAMEA1690412	MSW	2009	North America	USA	Elevated	Elevated	Elevated	Elevated	Susceptible	34.018	Mosaic_derivative	Mutation	Mutation	Mutation	WT	Mutation	Mutation	Mutation	WT	WT
27347	ERR222893	PRJEB2090	SAMEA1677303	MSM	2009	North America	USA	Susceptible	Susceptible	Elevated	Susceptible	Susceptible	5.006	Non-mosaic	WT	Mutation	WT	WT	Mutation	WT	WT	WT	WT
27349	ERR222933	PRJEB2090	SAMEA1677289	MSMW	2010	North America	USA	Elevated	Elevated	Elevated	Susceptible	Susceptible	5.006	Non-mosaic	WT	Mutation	WT	WT	Mutation	WT	WT	WT	WT
27359	ERR191794	PRJEB2999	SAMEA1690357	MSW	2009	North America	USA	Elevated	Elevated	Elevated	Elevated	Susceptible	34.018	Mosaic_derivative	Mutation	Mutation	Mutation	WT	Mutation	Mutation	Mutation	WT	WT
27360	ERR223630	PRJEB2999	SAMEA1690472	MSW	2010	North America	USA	Susceptible	Susceptible	Elevated	Susceptible	Susceptible	34.018	Mosaic_derivative	Mutation	Mutation	Mutation	WT	Mutation	Mutation	Mutation	WT	WT
27365	ERR191809	PRJEB2999	SAMEA1690445	MSM	2009	North America	USA	Elevated	Elevated	Elevated	Susceptible	Susceptible	5.006	Non-mosaic	WT	Mutation	WT	WT	Mutation	WT	WT	WT	WT
27370	ERR191788	PRJEB2999	SAMEA1690474	MSM	2009	North America	USA	Elevated	Elevated	Elevated	Elevated	Elevated	34.018	Mosaic_derivative	Mutation	Mutation	Mutation	WT	Mutation	Mutation	Mutation	WT	WT
27375	ERR191746	PRJEB2999	SAMEA1690497	MSM	2009	North America	USA	Elevated	Elevated	Elevated	Elevated	Susceptible	34.018	Mosaic_derivative	Mutation	Mutation	Mutation	WT	Mutation	Mutation	Mutation	WT	WT
27379	ERR191748	PRJEB2999	SAMEA1690502	MSW	2009	North America	USA	Elevated	Elevated	Elevated	Elevated	Susceptible	34.018	Mosaic_derivative	Mutation	Mutation	Mutation	WT	Mutation	Mutation	Mutation	WT	WT
27380	ERR191771	PRJEB2999	SAMEA1690398	MSW	2009	North America	USA	Elevated	Elevated	Elevated	Susceptible	Susceptible	5.006	Non-mosaic	WT	Mutation	WT	WT	Mutation	WT	WT	WT	WT
27381	ERR223610	PRJEB2999	SAMEA1690354	MSW	2010	North America	USA	Elevated	Elevated	Elevated	Susceptible	Susceptible	34.018	Mosaic_derivative	Mutation	Mutation	Mutation	WT	Mutation	Mutation	Mutation	WT	WT
27387	ERR223631	PRJEB2999	SAMEA1690365	MSM	2010	North America	USA	Elevated	Elevated	Elevated	Elevated	Susceptible	34.018	Mosaic_derivative	Mutation	Mutation	Mutation	WT	Mutation	Mutation	Mutation	WT	WT
27395	ERR191805	PRJEB2999	SAMEA1690318	MSM	2009	North America	USA	Susceptible	Elevated	Elevated	Susceptible	Susceptible	35.003	Mosaic	Mutation	Mutation	Mutation	WT	WT	WT	WT	WT	WT
27404	ERR191757	PRJEB2999	SAMEA1690423	MSW	2009	North America	USA	Susceptible	Elevated	Elevated	Susceptible	Susceptible	35.003	Mosaic	Mutation	Mutation	Mutation	WT	WT	WT	WT	WT	WT
27410	ERR191787	PRJEB2999	SAMEA1690397	MSW	2009	North America	USA	Elevated	Elevated	Elevated	Susceptible	Susceptible	5.006	Non-mosaic	WT	Mutation	WT	WT	Mutation	WT	WT	WT	WT
27415	ERR191795	PRJEB2999	SAMEA1690323	MSMW	2009	North America	USA	Susceptible	Elevated	Elevated	Susceptible	Susceptible	35.003	Mosaic	Mutation	Mutation	Mutation	WT	WT	WT	WT	WT	WT
27420	ERR222935	PRJEB2090	SAMEA1677300	Unknown	2010	North America	USA	Elevated	Elevated	Elevated	Susceptible	Susceptible	5.006	Non-mosaic	WT	Mutation	WT	WT	Mutation	WT	WT	WT	WT
27422	ERR191733	PRJEB2999	SAMEA1690372	Unknown	2009	North America	USA	Elevated	Elevated	Elevated	Susceptible	Susceptible	5.006	Non-mosaic	WT	Mutation	WT	WT	Mutation	WT	WT	WT	WT
27425	ERR223664	PRJEB2999	SAMEA1690368	Unknown	2009	North America	USA	Elevated	Elevated	Elevated	Susceptible	Susceptible	5.006	Non-mosaic	WT	Mutation	WT	WT	Mutation	WT	WT	WT	WT
27426	ERR223666	PRJEB2999	SAMEA1690369	Unknown	2009	North America	USA	Susceptible	Elevated	Elevated	Susceptible	Susceptible	35.003	Mosaic	Mutation	Mutation	Mutation	WT	WT	WT	WT	WT	WT
27428	ERR223628	PRJEB2999	SAMEA1690490	Unknown	2010	North America	USA	Elevated	Elevated	Elevated	Susceptible	Susceptible	5.006	Non-mosaic	WT	Mutation	WT	WT	Mutation	WT	WT	WT	WT
27434	ERR222931	PRJEB2090	SAMEA1677483	Unknown	2010	North America	USA	Elevated	Elevated	Elevated	Susceptible	Susceptible	5.006	Non-mosaic	WT	Mutation	WT	WT	Mutation	WT	WT	WT	WT
27435	ERR191815	PRJEB2999	SAMEA1690315	Unknown	2009	North America	USA	Elevated	Susceptible	Elevated	Susceptible	Susceptible	4.001	Non-mosaic	WT	Mutation	WT	WT	Mutation	WT	WT	WT	WT
27441	ERR223636	PRJEB2999	SAMEA1690443	Unknown	2009	North America	USA	Elevated	Elevated	Elevated	Susceptible	Susceptible	5.006	Non-mosaic	WT	Mutation	WT	WT	Mutation	WT	WT	WT	WT
27442	ERR191781	PRJEB2999	SAMEA1690506	Unknown	2009	North America	USA	Elevated	Elevated	Elevated	Susceptible	Susceptible	5.006	Non-mosaic	WT	Mutation	WT	WT	Mutation	WT	WT	WT	WT
27445	ERR223684	PRJEB2999	SAMEA1690470	Unknown	2010	North America	USA	Susceptible	Elevated	Elevated	Susceptible	Susceptible	35.003	Mosaic	Mutation	Mutation	Mutation	WT	WT	WT	WT	WT	WT
27449	ERR191817	PRJEB2999	SAMEA1690414	Unknown	2009	North America	USA	Susceptible	Susceptible	Elevated	Susceptible	Susceptible	34.018	Mosaic_derivative	Mutation	Mutation	Mutation	WT	Mutation	Mutation	Mutation	WT	WT
27456	ERR191765	PRJEB2999	SAMEA1690417	Unknown	2009	North America	USA	Elevated	Susceptible	Elevated	Susceptible	Susceptible	5.006	Non-mosaic	WT	Mutation	WT	WT	Mutation	WT	WT	WT	WT
27457	ERR191731	PRJEB2999	SAMEA1690350	Unknown	2009	North America	USA	Susceptible	Elevated	Elevated	Susceptible	Susceptible	5.006	Non-mosaic	WT	Mutation	WT	WT	Mutation	WT	WT	WT	WT
27458	ERR223672	PRJEB2999	SAMEA1690478	Unknown	2009	North America	USA	Susceptible	Elevated	Elevated	Susceptible	Susceptible	35.003	Mosaic	Mutation	Mutation	Mutation	WT	WT	WT	WT	WT	WT
27460	ERR191799	PRJEB2999	SAMEA1690324	Unknown	2009	North America	USA	Susceptible	Susceptible	Elevated	Susceptible	Susceptible	5.006	Non-mosaic	WT	Mutation	WT	WT	Mutation	WT	WT	WT	WT
27461	ERR191823	PRJEB2999	SAMEA1690461	Unknown	2009	North America	USA	Elevated	Elevated	Elevated	Susceptible	Susceptible	5.006	Non-mosaic	WT	Mutation	WT	WT	Mutation	WT	WT	WT	WT
27463	ERR223614	PRJEB2999	SAMEA1690408	Unknown	2009	North America	USA	Elevated	Elevated	Elevated	Susceptible	Susceptible	5.006	Non-mosaic	WT	Mutation	WT	WT	Mutation	WT	WT	WT	WT
27475	ERR191797	PRJEB2999	SAMEA1690406	Unknown	2009	North America	USA	Susceptible	Elevated	Elevated	Susceptible	Susceptible	35.003	Mosaic	Mutation	Mutation	Mutation	WT	WT	WT	WT	WT	WT
31178	ERR585985	PRJEB2090	SAMEA2547821	Unknown	2011	Europe	UK	Unknown	Unknown	Unknown	Unknown	Unknown	34.018	Mosaic_derivative	Mutation	Mutation	Mutation	WT	Mutation	Mutation	Mutation	WT	WT
31458	ERR350009	PRJEB4024	SAMEA2076727	Unknown	2009	Europe	Norway	Elevated	Elevated	Elevated	Susceptible	Elevated	34.018	Mosaic_derivative	Mutation	Mutation	Mutation	WT	Mutation	Mutation	Mutation	WT	WT
31459	ERR352743	PRJEB4024	SAMEA2076955	Unknown	2012	Europe	Slovenia	Susceptible	Elevated	Elevated	Susceptible	Susceptible	34.018	Mosaic_derivative	Mutation	Mutation	Mutation	WT	Mutation	Mutation	Mutation	WT	WT
31462	ERR349988	PRJEB4024	SAMEA2076720	Unknown	2008	Europe	France	Elevated	Elevated	Elevated	Susceptible	Elevated	34.018	Mosaic_derivative	Mutation	Mutation	Mutation	WT	Mutation	Mutation	Mutation	WT	WT
31466	ERR349997	PRJEB4024	SAMEA2076723	Unknown	2008	Europe	Spain	Susceptible	Elevated	Elevated	Susceptible	Susceptible	5.006	Non-mosaic	WT	Mutation	WT	WT	Mutation	WT	WT	WT	WT
31473	ERR350025	PRJEB4024	SAMEA2080314	Unknown	2009	Europe	Belarus	Susceptible	Susceptible	Elevated	Susceptible	Susceptible	5.006	Non-mosaic	WT	Mutation	WT	WT	Mutation	WT	WT	WT	WT
31474	ERR350026	PRJEB4024	SAMEA2076411	Unknown	2009	Europe	Belarus	Susceptible	Susceptible	Elevated	Susceptible	Susceptible	5.006	Non-mosaic	WT	Mutation	WT	WT	Mutation	WT	WT	WT	WT
31475	ERR350027	PRJEB4024	SAMEA2076733	Unknown	2009	Europe	Belarus	Susceptible	Susceptible	Elevated	Susceptible	Susceptible	5.006	Non-mosaic	WT	Mutation	WT	WT	Mutation	WT	WT	WT	WT
31484	ERR350041	PRJEB4024	SAMEA2076672	Unknown	2010	Europe	Estonia	Elevated	Elevated	Elevated	Susceptible	Susceptible	5.006	Non-mosaic	WT	Mutation	WT	WT	Mutation	WT	WT	WT	WT
31485	ERR350043	PRJEB4024	SAMEA2080320	Unknown	2010	Europe	Belarus	Elevated	Elevated	Elevated	Susceptible	Susceptible	5.006	Non-mosaic	WT	Mutation	WT	WT	Mutation	WT	WT	WT	WT
31486	ERR350049	PRJEB4024	SAMEA2080321	Unknown	2010	Europe	Belarus	Susceptible	Susceptible	Elevated	Susceptible	Susceptible	5.006	Non-mosaic	WT	Mutation	WT	WT	Mutation	WT	WT	WT	WT
31488	ERR350051	PRJEB4024	SAMEA2077000	Unknown	2010	Europe	Belarus	Susceptible	Susceptible	Elevated	Susceptible	Susceptible	5.006	Non-mosaic	WT	Mutation	WT	WT	Mutation	WT	WT	WT	WT
31494	ERR350065	PRJEB4024	SAMEA2076680	Unknown	2010	Europe	Slovenia	Elevated	Elevated	Elevated	Susceptible	Elevated	34.018	Mosaic_derivative	Mutation	Mutation	Mutation	WT	Mutation	Mutation	Mutation	WT	WT
31501	ERR350073	PRJEB4024	SAMEA2080389	Unknown	2011	Europe	Belarus	Susceptible	Elevated	Elevated	Susceptible	Susceptible	5.006	Non-mosaic	WT	Mutation	WT	WT	Mutation	WT	WT	WT	WT
31503	ERR352670	PRJEB4024	SAMEA2080391	Unknown	2011	Europe	Belarus	Susceptible	Susceptible	Elevated	Susceptible	Susceptible	34.018	Mosaic_derivative	Mutation	Mutation	Mutation	WT	Mutation	Mutation	Mutation	WT	WT
31504	ERR352672	PRJEB4024	SAMEA2076685	Unknown	2011	Europe	Germany	Elevated	Elevated	Elevated	Elevated	Elevated	34.009	Mosaic_derivative	Mutation	Mutation	Mutation	WT	Mutation	Mutation	Mutation	WT	WT
31505	ERR352674	PRJEB4024	SAMEA2077010	Unknown	2011	Europe	France	Susceptible	Elevated	Elevated	Elevated	Elevated	42.001	Mosaic_derivative	Mutation	Mutation	Mutation	Mutation	Mutation	Mutation	Mutation	WT	WT
31508	ERR352696	PRJEB4024	SAMEA2076689	Unknown	2011	Europe	Poland	Elevated	Elevated	Elevated	Susceptible	Susceptible	34.018	Mosaic_derivative	Mutation	Mutation	Mutation	WT	Mutation	Mutation	Mutation	WT	WT
31513	ERR352726	PRJEB4024	SAMEA2076952	Unknown	2012	Europe	Poland	Susceptible	Susceptible	Elevated	Susceptible	Susceptible	34.018	Mosaic_derivative	Mutation	Mutation	Mutation	WT	Mutation	Mutation	Mutation	WT	WT
31514	ERR352732	PRJEB4024	SAMEA2076953	Unknown	2012	Europe	Poland	Susceptible	Susceptible	Elevated	Susceptible	Susceptible	34.018	Mosaic_derivative	Mutation	Mutation	Mutation	WT	Mutation	Mutation	Mutation	WT	WT
31515	ERR352736	PRJEB4024	SAMEA2080402	Unknown	2012	Europe	Poland	Susceptible	Susceptible	Susceptible	Susceptible	Susceptible	34.018	Mosaic_derivative	Mutation	Mutation	Mutation	WT	Mutation	Mutation	Mutation	WT	WT
31516	ERR352738	PRJEB4024	SAMEA2076954	Unknown	2012	Europe	Poland	Susceptible	Elevated	Elevated	Susceptible	Susceptible	34.018	Mosaic_derivative	Mutation	Mutation	Mutation	WT	Mutation	Mutation	Mutation	WT	WT
31560	ERR349896	PRJEB4024	SAMEA2074540	Unknown	2008	South America	Chile	Susceptible	Unknown	Elevated	Unknown	Susceptible	5.006	Non-mosaic	WT	Mutation	WT	WT	Mutation	WT	WT	WT	WT
31567	ERR349906	PRJEB4024	SAMEA2072309	Unknown	2003	North America	USA	Elevated	Unknown	Elevated	Unknown	Elevated	10.007	Mosaic_derivative	Mutation	Mutation	Mutation	WT	Mutation	Mutation	Mutation	Mutation	WT
31596	ERR349969	PRJEB4024	SAMEA2074786	Unknown	2004	Europe	Russia	Susceptible	Susceptible	Elevated	Susceptible	Susceptible	5.006	Non-mosaic	WT	Mutation	WT	WT	Mutation	WT	WT	WT	WT
31597	ERR349974	PRJEB4024	SAMEA1971731	Unknown	2004	Europe	Russia	Susceptible	Susceptible	Elevated	Susceptible	Susceptible	5.006	Non-mosaic	WT	Mutation	WT	WT	Mutation	WT	WT	WT	WT
31599	ERR349980	PRJEB4024	SAMEA2076396	MSM	2008	Europe	The Netherlands	Elevated	Elevated	Elevated	Susceptible	Susceptible	34.018	Mosaic_derivative	Mutation	Mutation	Mutation	WT	Mutation	Mutation	Mutation	WT	WT
31600	ERR349981	PRJEB4024	SAMEA2076397	Unknown	2008	Europe	The Netherlands	Elevated	Elevated	Elevated	Susceptible	Susceptible	34.018	Mosaic_derivative	Mutation	Mutation	Mutation	WT	Mutation	Mutation	Mutation	WT	WT
31601	ERR349982	PRJEB4024	SAMEA2076718	Unknown	2008	Europe	The Netherlands	Elevated	Elevated	Elevated	Susceptible	Susceptible	34.018	Mosaic_derivative	Mutation	Mutation	Mutation	WT	Mutation	Mutation	Mutation	WT	WT
31603	ERR349985	PRJEB4024	SAMEA2076719	Unknown	2008	Europe	Bulgaria	Susceptible	Elevated	Elevated	Susceptible	Susceptible	13.003	Non-mosaic	WT	Mutation	WT	Mutation	Mutation	WT	WT	WT	Mutation
31605	ERR349987	PRJEB4024	SAMEA2076399	Unknown	2008	Europe	Finland	Susceptible	Elevated	Elevated	Susceptible	Susceptible	34.018	Mosaic_derivative	Mutation	Mutation	Mutation	WT	Mutation	Mutation	Mutation	WT	WT
31619	ERR350008	PRJEB4024	SAMEA2076406	Unknown	2008	Europe	Slovenia	Susceptible	Susceptible	Elevated	Susceptible	Susceptible	34.018	Mosaic_derivative	Mutation	Mutation	Mutation	WT	Mutation	Mutation	Mutation	WT	WT
31623	ERR350014	PRJEB4024	SAMEA2076407	Unknown	2009	Europe	Norway	Elevated	Elevated	Elevated	Elevated	Elevated	34.018	Mosaic_derivative	Mutation	Mutation	Mutation	WT	Mutation	Mutation	Mutation	WT	WT
31628	ERR350028	PRJEB4024	SAMEA2080315	Unknown	2009	Europe	Belarus	Susceptible	Susceptible	Elevated	Susceptible	Susceptible	5.006	Non-mosaic	WT	Mutation	WT	WT	Mutation	WT	WT	WT	WT
31634	ERR350052	PRJEB4024	SAMEA2080322	Unknown	2010	Europe	Spain	Elevated	Elevated	Elevated	Susceptible	Elevated	34.018	Mosaic_derivative	Mutation	Mutation	Mutation	WT	Mutation	Mutation	Mutation	WT	WT
31642	ERR350074	PRJEB4024	SAMEA2076683	Unknown	2011	Europe	Belarus	Susceptible	Elevated	Elevated	Susceptible	Susceptible	5.006	Non-mosaic	WT	Mutation	WT	WT	Mutation	WT	WT	WT	WT
31645	ERR352682	PRJEB4024	SAMEA2080393	Unknown	2011	Europe	Poland	Susceptible	Susceptible	Elevated	Susceptible	Susceptible	34.018	Mosaic_derivative	Mutation	Mutation	Mutation	WT	Mutation	Mutation	Mutation	WT	WT
31647	ERR352688	PRJEB4024	SAMEA2080394	Unknown	2011	Europe	Poland	Susceptible	Susceptible	Elevated	Susceptible	Susceptible	34.018	Mosaic_derivative	Mutation	Mutation	Mutation	WT	Mutation	Mutation	Mutation	WT	WT
31648	ERR352690	PRJEB4024	SAMEA2076688	Unknown	2011	Europe	Poland	Elevated	Elevated	Elevated	Susceptible	Susceptible	34.018	Mosaic_derivative	Mutation	Mutation	Mutation	WT	Mutation	Mutation	Mutation	WT	WT
31649	ERR352692	PRJEB4024	SAMEA2077013	Unknown	2011	Europe	Poland	Susceptible	Susceptible	Elevated	Susceptible	Susceptible	34.018	Mosaic_derivative	Mutation	Mutation	Mutation	WT	Mutation	Mutation	Mutation	WT	WT
31652	ERR352706	PRJEB4024	SAMEA2080397	Unknown	2011	Europe	Slovenia	Elevated	Elevated	Elevated	Susceptible	Elevated	34.018	Mosaic_derivative	Mutation	Mutation	Mutation	WT	Mutation	Mutation	Mutation	WT	WT
31656	ERR352722	PRJEB4024	SAMEA2077018	Unknown	2012	Europe	Poland	Susceptible	Susceptible	Elevated	Susceptible	Susceptible	34.018	Mosaic_derivative	Mutation	Mutation	Mutation	WT	Mutation	Mutation	Mutation	WT	WT
31658	ERR352728	PRJEB4024	SAMEA2077019	Unknown	2012	Europe	Poland	Susceptible	Susceptible	Elevated	Susceptible	Susceptible	34.018	Mosaic_derivative	Mutation	Mutation	Mutation	WT	Mutation	Mutation	Mutation	WT	WT
31659	ERR352730	PRJEB4024	SAMEA2080401	Unknown	2012	Europe	Poland	Susceptible	Susceptible	Elevated	Susceptible	Susceptible	34.018	Mosaic_derivative	Mutation	Mutation	Mutation	WT	Mutation	Mutation	Mutation	WT	WT
31660	ERR352734	PRJEB4024	SAMEA2077020	Unknown	2012	Europe	Poland	Elevated	Susceptible	Elevated	Susceptible	Susceptible	34.018	Mosaic_derivative	Mutation	Mutation	Mutation	WT	Mutation	Mutation	Mutation	WT	WT
31693	ERR363584	PRJEB4024	SAMEA2163471	Unknown	2000	Asia	Japan	Elevated	Elevated	Elevated	Susceptible	Elevated	10.007	Mosaic_derivative	Mutation	Mutation	Mutation	WT	Mutation	Mutation	Mutation	Mutation	WT
31704	ERR363613	PRJEB4024	SAMEA2150841	Unknown	2008	Asia	Japan	Elevated	Elevated	Elevated	Susceptible	Susceptible	34.018	Mosaic_derivative	Mutation	Mutation	Mutation	WT	Mutation	Mutation	Mutation	WT	WT
31714	ERR363642	PRJEB4024	SAMEA2162092	Unknown	2009	Asia	India	Susceptible	Elevated	Elevated	Susceptible	Susceptible	35.003	Mosaic	Mutation	Mutation	Mutation	WT	WT	WT	WT	WT	WT
31733	ERR363668	PRJEB4024	SAMEA2154897	Unknown	2010	Asia	Japan	Elevated	Elevated	Elevated	Elevated	Elevated	71.001	Mosaic_derivative	Mutation	Mutation	Mutation	WT	Mutation	Mutation	Mutation	Mutation	WT
31734	ERR363669	PRJEB4024	SAMEA2153491	Unknown	2010	Asia	Philippines	Elevated	Elevated	Elevated	Elevated	Elevated	34.018	Mosaic_derivative	Mutation	Mutation	Mutation	WT	Mutation	Mutation	Mutation	WT	WT
31773	ERR363593	PRJEB4024	SAMEA2156834	Unknown	2001	Asia	Japan	Elevated	Elevated	Elevated	Susceptible	Susceptible	10.007	Mosaic_derivative	Mutation	Mutation	Mutation	WT	Mutation	Mutation	Mutation	Mutation	WT
31775	ERR363592	PRJEB4024	SAMEA2144490	Unknown	2001	Asia	Japan	Elevated	Elevated	Elevated	Susceptible	Susceptible	5.006	Non-mosaic	WT	Mutation	WT	WT	Mutation	WT	WT	WT	WT
31778	ERR363583	PRJEB4024	SAMEA2144021	Unknown	2000	Asia	Japan	Susceptible	Susceptible	Elevated	Susceptible	Susceptible	5.006	Non-mosaic	WT	Mutation	WT	WT	Mutation	WT	WT	WT	WT
31784	ERR350035	PRJEB4024	SAMEA2076414	Unknown	2009	Europe	Slovenia	Elevated	Elevated	Elevated	Susceptible	Elevated	34.018	Mosaic_derivative	Mutation	Mutation	Mutation	WT	Mutation	Mutation	Mutation	WT	WT
31830	ERR388408	PRJEB4024	SAMEA2077019	Unknown	2009	Europe	Belarus	Unknown	Unknown	Unknown	Unknown	Unknown	34.018	Mosaic_derivative	Mutation	Mutation	Mutation	WT	Mutation	Mutation	Mutation	WT	WT
31860	ERR388373	PRJEB4024	SAMEA2080389	Unknown	2009	Europe	Belarus	Unknown	Unknown	Unknown	Unknown	Unknown	5.006	Non-mosaic	WT	Mutation	WT	WT	Mutation	WT	WT	WT	WT
31862	ERR388385	PRJEB4024	SAMEA2080393	Unknown	2009	Europe	Belarus	Unknown	Unknown	Unknown	Unknown	Unknown	34.018	Mosaic_derivative	Mutation	Mutation	Mutation	WT	Mutation	Mutation	Mutation	WT	WT
31863	ERR388349	PRJEB4024	SAMEA2080321	Unknown	2010	Europe	Belarus	Unknown	Unknown	Unknown	Unknown	Unknown	5.006	Non-mosaic	WT	Mutation	WT	WT	Mutation	WT	WT	WT	WT
31865	ERR388411	PRJEB4024	SAMEA2077020	Unknown	2010	Europe	Belarus	Unknown	Unknown	Unknown	Unknown	Unknown	34.018	Mosaic_derivative	Mutation	Mutation	Mutation	WT	Mutation	Mutation	Mutation	WT	WT
31866	ERR388392	PRJEB4024	SAMEA2076689	Unknown	2010	Europe	Belarus	Unknown	Unknown	Unknown	Unknown	Unknown	34.018	Mosaic_derivative	Mutation	Mutation	Mutation	WT	Mutation	Mutation	Mutation	WT	WT
31867	ERR388348	PRJEB4024	SAMEA2076740	Unknown	2010	Europe	Belarus	Susceptible	Elevated	Elevated	Susceptible	Susceptible	5.006	Non-mosaic	WT	Mutation	WT	WT	Mutation	WT	WT	WT	WT
31871	ERR388351	PRJEB4024	SAMEA2077000	Unknown	2011	Europe	Belarus	Unknown	Unknown	Unknown	Unknown	Unknown	5.006	Non-mosaic	WT	Mutation	WT	WT	Mutation	WT	WT	WT	WT
31876	ERR388343	PRJEB4024	SAMEA2080320	Unknown	2011	Europe	Belarus	Unknown	Unknown	Unknown	Unknown	Unknown	5.006	Non-mosaic	WT	Mutation	WT	WT	Mutation	WT	WT	WT	WT
31879	ERR388328	PRJEB4024	SAMEA2080315	Unknown	2011	Europe	Poland	Unknown	Unknown	Unknown	Unknown	Unknown	5.006	Non-mosaic	WT	Mutation	WT	WT	Mutation	WT	WT	WT	WT
31880	ERR388326	PRJEB4024	SAMEA2076411	Unknown	2011	Europe	Poland	Unknown	Unknown	Unknown	Unknown	Unknown	5.006	Non-mosaic	WT	Mutation	WT	WT	Mutation	WT	WT	WT	WT
31881	ERR388325	PRJEB4024	SAMEA2080314	Unknown	2011	Europe	Poland	Unknown	Unknown	Unknown	Unknown	Unknown	5.006	Non-mosaic	WT	Mutation	WT	WT	Mutation	WT	WT	WT	WT
31917	ERR388379	PRJEB4024	SAMEA2080391	Unknown	2011	Europe	Poland	Unknown	Unknown	Unknown	Unknown	Unknown	34.018	Mosaic_derivative	Mutation	Mutation	Mutation	WT	Mutation	Mutation	Mutation	WT	WT
31919	ERR388388	PRJEB4024	SAMEA2080394	Unknown	2012	Europe	Poland	Unknown	Unknown	Unknown	Unknown	Unknown	34.018	Mosaic_derivative	Mutation	Mutation	Mutation	WT	Mutation	Mutation	Mutation	WT	WT
31920	ERR388390	PRJEB4024	SAMEA2077013	Unknown	2012	Europe	Poland	Unknown	Unknown	Unknown	Unknown	Unknown	34.018	Mosaic_derivative	Mutation	Mutation	Mutation	WT	Mutation	Mutation	Mutation	WT	WT
31925	ERR388409	PRJEB4024	SAMEA2080401	Unknown	2012	Europe	Poland	Unknown	Unknown	Unknown	Unknown	Unknown	34.018	Mosaic_derivative	Mutation	Mutation	Mutation	WT	Mutation	Mutation	Mutation	WT	WT
31926	ERR388412	PRJEB4024	SAMEA2080402	Unknown	2012	Europe	Poland	Unknown	Unknown	Unknown	Unknown	Unknown	34.018	Mosaic_derivative	Mutation	Mutation	Mutation	WT	Mutation	Mutation	Mutation	WT	WT
31927	ERR388413	PRJEB4024	SAMEA2076954	Unknown	2012	Europe	Poland	Unknown	Unknown	Unknown	Unknown	Unknown	34.018	Mosaic_derivative	Mutation	Mutation	Mutation	WT	Mutation	Mutation	Mutation	WT	WT
32075	ERR485167	PRJEB4024	SAMEA2201954	Unknown	2012	Europe	Spain	Susceptible	Elevated	Elevated	Elevated	Elevated	42.001	Mosaic_derivative	Mutation	Mutation	Mutation	Mutation	Mutation	Mutation	Mutation	WT	WT
32077	ERR485171	PRJEB4024	SAMEA2076953	Unknown	2012	Europe	Poland	Unknown	Unknown	Unknown	Unknown	Unknown	34.018	Mosaic_derivative	Mutation	Mutation	Mutation	WT	Mutation	Mutation	Mutation	WT	WT
34759	SRR969346	PRJNA209352	SAMN02338795	Unknown	2006	North America	Canada	Unknown	Unknown	Unknown	Unknown	Unknown	72.001	Mosaic_derivative	Mutation	Mutation	Mutation	WT	Mutation	Mutation	Unknown	Unknown	Unknown
34769	SRR969356	PRJNA209477	SAMN02338805	Unknown	2011	North America	USA	Unknown	Unknown	Unknown	Unknown	Unknown	34.018	Mosaic_derivative	Mutation	Mutation	Mutation	WT	Mutation	Mutation	Mutation	WT	WT
34775	SRR969365	PRJNA209498	SAMN02338811	Unknown	2011	North America	USA	Unknown	Unknown	Unknown	Unknown	Unknown	34.009	Mosaic_derivative	Mutation	Mutation	Mutation	WT	Mutation	Mutation	Mutation	WT	WT
34781	SRR969371	PRJNA209510	SAMN02338817	Unknown	2011	North America	USA	Unknown	Unknown	Unknown	Unknown	Unknown	5.006	Non-mosaic	WT	Mutation	WT	WT	Mutation	WT	WT	WT	WT
34783	SRR969373	PRJNA209508	SAMN02338819	Unknown	2011	North America	USA	Unknown	Unknown	Unknown	Unknown	Unknown	35.003	Mosaic	Mutation	Mutation	Mutation	WT	WT	WT	WT	WT	WT
34785	SRR969375	PRJNA209517	SAMN02338821	Unknown	2011	North America	USA	Unknown	Unknown	Unknown	Unknown	Unknown	5.006	Non-mosaic	WT	Mutation	WT	WT	Mutation	WT	WT	WT	WT
34792	SRR969383	PRJNA209637	SAMN02338829	Unknown	2010	Europe	Sweden	Unknown	Unknown	Unknown	Unknown	Unknown	42.001	Mosaic_derivative	Mutation	Mutation	Mutation	Mutation	Mutation	Mutation	Mutation	WT	WT
34793	SRR969384	PRJNA209638	SAMN02338830	Unknown	2010	Europe	Norway	Unknown	Unknown	Unknown	Unknown	Unknown	34.018	Mosaic_derivative	Mutation	Mutation	Mutation	WT	Mutation	Mutation	Mutation	WT	WT
34794	SRR969385	PRJNA209639	SAMN02338831	Unknown	2010	Europe	Norway	Unknown	Unknown	Unknown	Unknown	Unknown	75.001	Mosaic_derivative	Mutation	Mutation	Mutation	WT	Mutation	Mutation	Mutation	Mutation	WT
34795	SRR969386	PRJNA209640	SAMN02338832	Unknown	2011	Europe	Austria	Unknown	Unknown	Unknown	Unknown	Unknown	34.009	Mosaic_derivative	Mutation	Mutation	Mutation	WT	Mutation	Mutation	Mutation	WT	WT
34802	SRR969393	PRJNA209655	SAMN02338840	Unknown	1998	Europe	Sweden	Unknown	Unknown	Unknown	Unknown	Unknown	5.006	Non-mosaic	WT	Mutation	WT	WT	Mutation	WT	WT	WT	WT
34804	SRR969395	PRJNA209788	SAMN02338842	Unknown	2011	North America	USA	Unknown	Unknown	Unknown	Unknown	Unknown	9.005	Non-mosaic	WT	Mutation	WT	WT	Mutation	WT	WT	WT	Mutation
37023	ERR854883	PRJEB7904	SAMEA3165220	Unknown	2006	North America	USA	Elevated	Elevated	Elevated	Elevated	Elevated	34.018	Mosaic_derivative	Mutation	Mutation	Mutation	WT	Mutation	Mutation	Mutation	WT	WT
37024	ERR854884	PRJEB7904	SAMEA3165221	Unknown	2012	North America	USA	Elevated	Elevated	Elevated	Elevated	Susceptible	34.018	Mosaic_derivative	Mutation	Mutation	Mutation	WT	Mutation	Mutation	Mutation	WT	WT
37036	ERR854896	PRJEB7904	SAMEA3165235	Unknown	2004	North America	USA	Elevated	Elevated	Elevated	Susceptible	Susceptible	5.006	Non-mosaic	WT	Mutation	WT	WT	Mutation	WT	WT	WT	WT
37234	ERR855083	PRJEB7904	SAMEA3165430	Unknown	2002	North America	USA	Elevated	Elevated	Elevated	Susceptible	Susceptible	5.006	Non-mosaic	WT	Mutation	WT	WT	Mutation	WT	WT	WT	WT
37242	ERR855091	PRJEB7904	SAMEA3165438	Unknown	2006	North America	USA	Elevated	Elevated	Elevated	Susceptible	Susceptible	5.006	Non-mosaic	WT	Mutation	WT	WT	Mutation	WT	WT	WT	WT
37244	ERR855093	PRJEB7904	SAMEA3165440	Unknown	2012	North America	USA	Elevated	Elevated	Elevated	Susceptible	Susceptible	5.006	Non-mosaic	WT	Mutation	WT	WT	Mutation	WT	WT	WT	WT
37249	ERR855097	PRJEB7904	SAMEA3165446	Unknown	2005	North America	USA	Susceptible	Susceptible	Elevated	Susceptible	Susceptible	35.003	Mosaic	Mutation	Mutation	Mutation	WT	WT	WT	WT	WT	WT
37253	ERR855101	PRJEB7904	SAMEA3165450	Unknown	2011	North America	USA	Elevated	Elevated	Elevated	Unknown	Susceptible	5.006	Non-mosaic	WT	Mutation	WT	WT	Mutation	WT	WT	WT	WT
37266	ERR855114	PRJEB7904	SAMEA3165463	Unknown	2012	North America	USA	Elevated	Elevated	Elevated	Susceptible	Susceptible	34.018	Mosaic_derivative	Mutation	Mutation	Mutation	WT	Mutation	Mutation	Mutation	WT	WT
37267	ERR855115	PRJEB7904	SAMEA3165464	Unknown	2010	North America	USA	Susceptible	Elevated	Elevated	Susceptible	Elevated	34.018	Mosaic_derivative	Mutation	Mutation	Mutation	WT	Mutation	Mutation	Mutation	WT	WT
37268	ERR855116	PRJEB7904	SAMEA3165465	Unknown	2010	North America	USA	Susceptible	Elevated	Elevated	Susceptible	Susceptible	34.018	Mosaic_derivative	Mutation	Mutation	Mutation	WT	Mutation	Mutation	Mutation	WT	WT
37269	ERR855117	PRJEB7904	SAMEA3165466	Unknown	2012	North America	USA	Susceptible	Elevated	Elevated	Susceptible	Susceptible	34.018	Mosaic_derivative	Mutation	Mutation	Mutation	WT	Mutation	Mutation	Mutation	WT	WT
37270	ERR855118	PRJEB7904	SAMEA3165467	Unknown	2013	North America	USA	Elevated	Elevated	Elevated	Unknown	Susceptible	5.006	Non-mosaic	WT	Mutation	WT	WT	Mutation	WT	WT	WT	WT
37272	ERR855120	PRJEB7904	SAMEA3165469	Unknown	2013	North America	USA	Susceptible	Elevated	Elevated	Susceptible	Susceptible	34.018	Mosaic_derivative	Mutation	Mutation	Mutation	WT	Mutation	Mutation	Mutation	WT	WT
37273	ERR855121	PRJEB7904	SAMEA3165470	Unknown	2002	North America	USA	Elevated	Elevated	Elevated	Susceptible	Susceptible	34.018	Mosaic_derivative	Mutation	Mutation	Mutation	WT	Mutation	Mutation	Mutation	WT	WT
37276	ERR855124	PRJEB7904	SAMEA3165473	Unknown	2011	North America	USA	Elevated	Elevated	Elevated	Unknown	Susceptible	5.006	Non-mosaic	WT	Mutation	WT	WT	Mutation	WT	WT	WT	WT
37277	ERR854879	PRJEB7904	SAMEA3165474	Unknown	2012	North America	USA	Elevated	Elevated	Elevated	Unknown	Susceptible	5.006	Non-mosaic	WT	Mutation	WT	WT	Mutation	WT	WT	WT	WT
37280	ERR855126	PRJEB7904	SAMEA3165477	Unknown	2012	North America	USA	Susceptible	Elevated	Elevated	Unknown	Susceptible	35.003	Mosaic	Mutation	Mutation	Mutation	WT	WT	WT	WT	WT	WT
37283	ERR855129	PRJEB7904	SAMEA3165480	Unknown	2002	North America	USA	Elevated	Elevated	Elevated	Susceptible	Susceptible	34.018	Mosaic_derivative	Mutation	Mutation	Mutation	WT	Mutation	Mutation	Mutation	WT	WT
37285	ERR855131	PRJEB7904	SAMEA3165482	Unknown	2002	North America	USA	Elevated	Elevated	Elevated	Susceptible	Susceptible	5.006	Non-mosaic	WT	Mutation	WT	WT	Mutation	WT	WT	WT	WT
37311	ERR855156	PRJEB7904	SAMEA3165508	Unknown	2012	North America	USA	Elevated	Elevated	Elevated	Susceptible	Susceptible	5.006	Non-mosaic	WT	Mutation	WT	WT	Mutation	WT	WT	WT	WT
37314	ERR855159	PRJEB7904	SAMEA3165511	Unknown	2012	North America	USA	Elevated	Elevated	Elevated	Susceptible	Susceptible	5.006	Non-mosaic	WT	Mutation	WT	WT	Mutation	WT	WT	WT	WT
37322	ERR855167	PRJEB7904	SAMEA3165519	Unknown	2005	North America	USA	Elevated	Elevated	Elevated	Susceptible	Susceptible	5.006	Non-mosaic	WT	Mutation	WT	WT	Mutation	WT	WT	WT	WT
37323	ERR855168	PRJEB7904	SAMEA3165520	Unknown	2011	North America	USA	Elevated	Susceptible	Elevated	Susceptible	Susceptible	2.031	Non-mosaic	WT	Mutation	WT	WT	Mutation	WT	WT	WT	WT
37324	ERR855169	PRJEB7904	SAMEA3165521	Unknown	2000	North America	USA	Elevated	Elevated	Elevated	Susceptible	Susceptible	5.006	Non-mosaic	WT	Mutation	WT	WT	Mutation	WT	WT	WT	WT
37325	ERR855170	PRJEB7904	SAMEA3165522	Unknown	2004	North America	USA	Elevated	Susceptible	Elevated	Susceptible	Susceptible	5.006	Non-mosaic	WT	Mutation	WT	WT	Mutation	WT	WT	WT	WT
37328	ERR855173	PRJEB7904	SAMEA3165525	Unknown	2004	North America	USA	Susceptible	Susceptible	Elevated	Susceptible	Susceptible	5.006	Non-mosaic	WT	Mutation	WT	WT	Mutation	WT	WT	WT	WT
37329	ERR855174	PRJEB7904	SAMEA3165526	Unknown	2004	North America	USA	Susceptible	Elevated	Elevated	Susceptible	Susceptible	5.006	Non-mosaic	WT	Mutation	WT	WT	Mutation	WT	WT	WT	WT
37334	ERR855179	PRJEB7904	SAMEA3165531	Unknown	2012	North America	USA	Elevated	Elevated	Elevated	Susceptible	Susceptible	5.006	Non-mosaic	WT	Mutation	WT	WT	Mutation	WT	WT	WT	WT
37335	ERR855180	PRJEB7904	SAMEA3165532	Unknown	2000	North America	USA	Elevated	Elevated	Elevated	Susceptible	Susceptible	5.006	Non-mosaic	WT	Mutation	WT	WT	Mutation	WT	WT	WT	WT
37336	ERR855181	PRJEB7904	SAMEA3165533	Unknown	2005	North America	USA	Elevated	Elevated	Elevated	Susceptible	Susceptible	5.006	Non-mosaic	WT	Mutation	WT	WT	Mutation	WT	WT	WT	WT
37337	ERR855182	PRJEB7904	SAMEA3165534	Unknown	2005	North America	USA	Elevated	Susceptible	Elevated	Susceptible	Susceptible	5.006	Non-mosaic	WT	Mutation	WT	WT	Mutation	WT	WT	WT	WT
37339	ERR855184	PRJEB7904	SAMEA3165536	Unknown	2006	North America	USA	Elevated	Elevated	Elevated	Susceptible	Susceptible	5.006	Non-mosaic	WT	Mutation	WT	WT	Mutation	WT	WT	WT	WT
37344	ERR855189	PRJEB7904	SAMEA3165541	Unknown	2011	North America	USA	Susceptible	Susceptible	Elevated	Susceptible	Susceptible	2.031	Non-mosaic	WT	Mutation	WT	WT	Mutation	WT	WT	WT	WT
37345	ERR855190	PRJEB7904	SAMEA3165542	Unknown	2011	North America	USA	Susceptible	Elevated	Elevated	Susceptible	Susceptible	5.006	Non-mosaic	WT	Mutation	WT	WT	Mutation	WT	WT	WT	WT
37348	ERR855193	PRJEB7904	SAMEA3165545	Unknown	2006	North America	USA	Elevated	Elevated	Elevated	Susceptible	Susceptible	5.006	Non-mosaic	WT	Mutation	WT	WT	Mutation	WT	WT	WT	WT
37354	ERR855199	PRJEB7904	SAMEA3165551	Unknown	2012	North America	USA	Elevated	Elevated	Elevated	Unknown	Susceptible	5.006	Non-mosaic	WT	Mutation	WT	WT	Mutation	WT	WT	WT	WT
37355	ERR855200	PRJEB7904	SAMEA3165552	Unknown	2000	North America	USA	Elevated	Elevated	Elevated	Unknown	Susceptible	5.006	Non-mosaic	WT	Mutation	WT	WT	Mutation	WT	WT	WT	WT
37361	ERR855206	PRJEB7904	SAMEA3165558	Unknown	2006	North America	USA	Susceptible	Susceptible	Elevated	Unknown	Susceptible	5.006	Non-mosaic	WT	Mutation	WT	WT	Mutation	WT	WT	WT	WT
37364	ERR855209	PRJEB7904	SAMEA3165561	Unknown	2009	North America	USA	Elevated	Elevated	Elevated	Unknown	Susceptible	5.006	Non-mosaic	WT	Mutation	WT	WT	Mutation	WT	WT	WT	WT
37365	ERR855210	PRJEB7904	SAMEA3165562	Unknown	2010	North America	USA	Elevated	Susceptible	Elevated	Unknown	Susceptible	5.006	Non-mosaic	WT	Mutation	WT	WT	Mutation	WT	WT	WT	WT
37366	ERR855211	PRJEB7904	SAMEA3165563	Unknown	2011	North America	USA	Elevated	Elevated	Elevated	Unknown	Susceptible	5.006	Non-mosaic	WT	Mutation	WT	WT	Mutation	WT	WT	WT	WT
37369	ERR855214	PRJEB7904	SAMEA3165566	Unknown	2005	North America	USA	Elevated	Elevated	Elevated	Unknown	Susceptible	5.006	Non-mosaic	WT	Mutation	WT	WT	Mutation	WT	WT	WT	WT
37370	ERR855215	PRJEB7904	SAMEA3165567	Unknown	2006	North America	USA	Susceptible	Susceptible	Elevated	Unknown	Susceptible	5.006	Non-mosaic	WT	Mutation	WT	WT	Mutation	WT	WT	WT	WT
37371	ERR855216	PRJEB7904	SAMEA3165568	Unknown	2006	North America	USA	Elevated	Elevated	Elevated	Unknown	Susceptible	5.006	Non-mosaic	WT	Mutation	WT	WT	Mutation	WT	WT	WT	WT
37372	ERR855217	PRJEB7904	SAMEA3165569	Unknown	2013	North America	USA	Elevated	Elevated	Elevated	Unknown	Susceptible	5.006	Non-mosaic	WT	Mutation	WT	WT	Mutation	WT	WT	WT	WT
37373	ERR855218	PRJEB7904	SAMEA3165570	Unknown	2013	North America	USA	Elevated	Elevated	Elevated	Unknown	Susceptible	5.006	Non-mosaic	WT	Mutation	WT	WT	Mutation	WT	WT	WT	WT
37378	ERR855223	PRJEB7904	SAMEA3165575	Unknown	2004	North America	USA	Elevated	Elevated	Elevated	Unknown	Susceptible	5.006	Non-mosaic	WT	Mutation	WT	WT	Mutation	WT	WT	WT	WT
37379	ERR855224	PRJEB7904	SAMEA3165576	Unknown	2002	North America	USA	Susceptible	Elevated	Elevated	Unknown	Susceptible	35.003	Mosaic	Mutation	Mutation	Mutation	WT	WT	WT	WT	WT	WT
37382	ERR855227	PRJEB7904	SAMEA3165579	Unknown	2003	North America	USA	Elevated	Elevated	Elevated	Susceptible	Susceptible	34.018	Mosaic_derivative	Mutation	Mutation	Mutation	WT	Mutation	Mutation	Mutation	WT	WT
37386	ERR855231	PRJEB7904	SAMEA3165583	Unknown	2005	North America	USA	Elevated	Elevated	Elevated	Susceptible	Susceptible	5.006	Non-mosaic	WT	Mutation	WT	WT	Mutation	WT	WT	WT	WT
37387	ERR855232	PRJEB7904	SAMEA3165584	Unknown	2002	North America	USA	Elevated	Susceptible	Elevated	Susceptible	Susceptible	34.018	Mosaic_derivative	Mutation	Mutation	Mutation	WT	Mutation	Mutation	Mutation	WT	WT
37388	ERR855233	PRJEB7904	SAMEA3165585	Unknown	2013	North America	USA	Susceptible	Elevated	Elevated	Susceptible	Susceptible	34.018	Mosaic_derivative	Mutation	Mutation	Mutation	WT	Mutation	Mutation	Mutation	WT	WT
37393	ERR855238	PRJEB7904	SAMEA3165590	Unknown	2004	North America	USA	Elevated	Elevated	Elevated	Susceptible	Susceptible	5.006	Non-mosaic	WT	Mutation	WT	WT	Mutation	WT	WT	WT	WT
37394	ERR855239	PRJEB7904	SAMEA3165591	Unknown	2004	North America	USA	Elevated	Elevated	Elevated	Susceptible	Susceptible	5.006	Non-mosaic	WT	Mutation	WT	WT	Mutation	WT	WT	WT	WT
37395	ERR855240	PRJEB7904	SAMEA3165592	Unknown	2006	North America	USA	Susceptible	Elevated	Elevated	Susceptible	Susceptible	35.003	Mosaic	Mutation	Mutation	Mutation	WT	WT	WT	WT	WT	WT
37444	ERR855289	PRJEB7904	SAMEA3165661	Unknown	2002	North America	USA	Elevated	Elevated	Elevated	Susceptible	Susceptible	34.018	Mosaic_derivative	Mutation	Mutation	Mutation	WT	Mutation	Mutation	Mutation	WT	WT
37445	ERR855290	PRJEB7904	SAMEA3165664	Unknown	2013	North America	USA	Elevated	Elevated	Elevated	Susceptible	Susceptible	5.006	Non-mosaic	WT	Mutation	WT	WT	Mutation	WT	WT	WT	WT
37447	ERR855292	PRJEB7904	SAMEA3165670	Unknown	2012	North America	USA	Elevated	Elevated	Elevated	Susceptible	Susceptible	5.006	Non-mosaic	WT	Mutation	WT	WT	Mutation	WT	WT	WT	WT
37449	ERR855294	PRJEB7904	SAMEA3165675	Unknown	2012	North America	USA	Elevated	Elevated	Elevated	Susceptible	Susceptible	5.006	Non-mosaic	WT	Mutation	WT	WT	Mutation	WT	WT	WT	WT
37451	ERR855296	PRJEB7904	SAMEA3165683	Unknown	2012	North America	USA	Elevated	Elevated	Elevated	Susceptible	Susceptible	5.006	Non-mosaic	WT	Mutation	WT	WT	Mutation	WT	WT	WT	WT
37454	ERR855299	PRJEB7904	SAMEA3165694	Unknown	2002	North America	USA	Elevated	Elevated	Elevated	Susceptible	Susceptible	5.006	Non-mosaic	WT	Mutation	WT	WT	Mutation	WT	WT	WT	WT
37455	ERR855300	PRJEB7904	SAMEA3165697	Unknown	2006	North America	USA	Elevated	Elevated	Elevated	Susceptible	Susceptible	5.006	Non-mosaic	WT	Mutation	WT	WT	Mutation	WT	WT	WT	WT
37456	ERR855301	PRJEB7904	SAMEA3165701	Unknown	2005	North America	USA	Susceptible	Susceptible	Elevated	Susceptible	Susceptible	5.006	Non-mosaic	WT	Mutation	WT	WT	Mutation	WT	WT	WT	WT
37458	ERR855303	PRJEB7904	SAMEA3165707	Unknown	2004	North America	USA	Elevated	Elevated	Elevated	Susceptible	Susceptible	5.006	Non-mosaic	WT	Mutation	WT	WT	Mutation	WT	WT	WT	WT
37467	ERR855312	PRJEB7904	SAMEA3165738	Unknown	2004	North America	USA	Susceptible	Susceptible	Elevated	Susceptible	Susceptible	5.006	Non-mosaic	WT	Mutation	WT	WT	Mutation	WT	WT	WT	WT
37470	ERR855315	PRJEB7904	SAMEA3165748	Unknown	2004	North America	USA	Susceptible	Elevated	Elevated	Susceptible	Susceptible	5.006	Non-mosaic	WT	Mutation	WT	WT	Mutation	WT	WT	WT	WT
37474	ERR855319	PRJEB7904	SAMEA3165761	Unknown	2004	North America	USA	Elevated	Elevated	Elevated	Susceptible	Susceptible	34.018	Mosaic_derivative	Mutation	Mutation	Mutation	WT	Mutation	Mutation	Mutation	WT	WT
37475	ERR855320	PRJEB7904	SAMEA3165765	Unknown	2013	North America	USA	Elevated	Elevated	Elevated	Susceptible	Susceptible	34.018	Mosaic_derivative	Mutation	Mutation	Mutation	WT	Mutation	Mutation	Mutation	WT	WT
37477	ERR855322	PRJEB7904	SAMEA3165769	Unknown	2005	North America	USA	Elevated	Elevated	Elevated	Susceptible	Susceptible	34.018	Mosaic_derivative	Mutation	Mutation	Mutation	WT	Mutation	Mutation	Mutation	WT	WT
37484	ERR855329	PRJEB7904	SAMEA3165776	Unknown	2012	North America	USA	Elevated	Elevated	Elevated	Susceptible	Susceptible	34.018	Mosaic_derivative	Mutation	Mutation	Mutation	WT	Mutation	Mutation	Mutation	WT	WT
37485	ERR855330	PRJEB7904	SAMEA3165777	Unknown	2011	North America	USA	Susceptible	Susceptible	Elevated	Susceptible	Susceptible	5.006	Non-mosaic	Mutation	Mutation	WT	Mutation	Mutation	Mutation	Mutation	Mutation	Mutation
37489	ERR855334	PRJEB7904	SAMEA3165781	Unknown	2004	North America	USA	Susceptible	Susceptible	Elevated	Susceptible	Susceptible	34.018	Mosaic_derivative	Mutation	Mutation	Mutation	WT	Mutation	Mutation	Mutation	WT	WT
37515	ERR855360	PRJEB7904	SAMEA3165660	Unknown	2012	North America	USA	Elevated	Susceptible	Elevated	Susceptible	Susceptible	34.018	Mosaic_derivative	Mutation	Mutation	Mutation	WT	Mutation	Mutation	Mutation	WT	WT
37542	ERR855387	PRJEB7904	SAMEA3165699	Unknown	2001	North America	USA	Elevated	Elevated	Elevated	Susceptible	Susceptible	34.018	Mosaic_derivative	Mutation	Mutation	Mutation	WT	Mutation	Mutation	Mutation	WT	WT
37550	ERR855395	PRJEB7904	SAMEA3165711	Unknown	2003	North America	USA	Elevated	Elevated	Elevated	Susceptible	Susceptible	34.018	Mosaic_derivative	Mutation	Mutation	Mutation	WT	Mutation	Mutation	Mutation	WT	WT
41203	11U132882	NA	NA	Unknown	2011	Europe	UK	Unknown	Unknown	Unknown	Unknown	Unknown	34.018	Mosaic_derivative	Mutation	Mutation	Mutation	WT	Mutation	Mutation	Mutation	WT	WT
41206	11U143816	NA	NA	Unknown	2011	Europe	UK	Unknown	Unknown	Unknown	Unknown	Unknown	34.018	Mosaic_derivative	Mutation	Mutation	Mutation	WT	Mutation	Mutation	Mutation	WT	WT
41207	11U143815	NA	NA	Unknown	2011	Europe	UK	Unknown	Unknown	Unknown	Unknown	Unknown	34.017	Mosaic_derivative	Mutation	Mutation	Mutation	WT	Mutation	Mutation	Unknown	Unknown	Unknown
41358	Ng1053	NA	NA	Unknown	2009	Europe	Italy	Susceptible	Unknown	Elevated	Unknown	Susceptible	34.018	Mosaic_derivative	Mutation	Mutation	Mutation	WT	Mutation	Mutation	Mutation	WT	WT
41359	Ng1091	NA	NA	Unknown	2009	Europe	Italy	Unknown	Unknown	Unknown	Unknown	Susceptible	34.018	Mosaic_derivative	Mutation	Mutation	Mutation	WT	Mutation	Mutation	Mutation	WT	WT
41360	Ng1095	NA	NA	Unknown	2009	Europe	Italy	Unknown	Unknown	Unknown	Unknown	Susceptible	5.006	Non-mosaic	WT	Mutation	WT	WT	Mutation	WT	WT	WT	WT
41369	2265	NA	NA	Unknown	2011	Europe	Italy	Unknown	Unknown	Elevated	Unknown	Susceptible	34.018	Mosaic_derivative	Mutation	Mutation	Mutation	WT	Mutation	Mutation	Mutation	WT	WT
41372	2450	NA	NA	Unknown	2011	Europe	Italy	Unknown	Unknown	Elevated	Unknown	Susceptible	34.018	Mosaic_derivative	Mutation	Mutation	Mutation	WT	Mutation	Mutation	Mutation	WT	WT
41375	2610	NA	NA	Unknown	2012	Europe	Italy	Unknown	Unknown	Elevated	Unknown	Susceptible	34.018	Mosaic_derivative	Mutation	Mutation	Mutation	WT	Mutation	Mutation	Mutation	WT	WT
41376	2777	NA	NA	Unknown	2012	Europe	Italy	Unknown	Unknown	Susceptible	Unknown	Susceptible	34.018	Mosaic_derivative	Mutation	Mutation	Mutation	WT	Mutation	Mutation	Mutation	WT	WT
41378	2815	NA	NA	Unknown	2013	Europe	Italy	Unknown	Unknown	Elevated	Unknown	Susceptible	34.018	Mosaic_derivative	Mutation	Mutation	Mutation	WT	Mutation	Mutation	Mutation	WT	WT
41379	2821	NA	NA	Unknown	2013	Europe	Italy	Unknown	Unknown	Elevated	Unknown	Susceptible	34.018	Mosaic_derivative	Mutation	Mutation	Mutation	WT	Mutation	Mutation	Mutation	WT	WT
41400	3152	NA	NA	Unknown	2014	Europe	Italy	Unknown	Unknown	Elevated	Unknown	Susceptible	34.018	Mosaic_derivative	Mutation	Mutation	Mutation	WT	Mutation	Mutation	Mutation	WT	WT
45041	EXNG281	NA	NA	Unknown	2013	Oceania	Australia	Elevated	Unknown	Elevated	Unknown	Susceptible	34.018	Mosaic_derivative	Mutation	Mutation	Mutation	WT	Mutation	Mutation	Mutation	WT	WT
45044	EXNG304	NA	NA	Unknown	2013	Oceania	Australia	Susceptible	Unknown	Elevated	Unknown	Susceptible	34.018	Mosaic_derivative	Mutation	Mutation	Mutation	WT	Mutation	Mutation	Mutation	WT	WT
46273	34530	NA	NA	Unknown	2012	North America	Canada	Unknown	Unknown	Unknown	Unknown	Unknown	34.018	Mosaic_derivative	Mutation	Mutation	Unknown	WT	Mutation	Mutation	Mutation	WT	WT
46285	G2891	NA	NA	Unknown	2013	Europe	Italy	Unknown	Unknown	Elevated	Unknown	Unknown	34.018	Mosaic_derivative	Mutation	Mutation	Mutation	WT	Mutation	Mutation	Mutation	WT	WT
46287	H15_353	NA	NA	Unknown	2015	Europe	UK	Unknown	Unknown	Unknown	Unknown	Unknown	10.007	Mosaic_derivative	Mutation	Mutation	Mutation	WT	Mutation	Mutation	Mutation	Mutation	WT
47352	SRR3343477	PRJNA315363	SAMN04621904	Unknown	2013	Europe	UK	Unknown	Unknown	Unknown	Unknown	Unknown	34.018	Mosaic_derivative	Mutation	Mutation	Mutation	WT	Mutation	Mutation	Mutation	WT	WT
47366	SRR3343492	PRJNA315363	SAMN04621918	Unknown	2013	Europe	UK	Unknown	Unknown	Unknown	Unknown	Unknown	34.018	Mosaic_derivative	Mutation	Mutation	Mutation	WT	Mutation	Mutation	Mutation	WT	WT
47387	SRR3343513	PRJNA315363	SAMN04621939	Unknown	2013	Europe	UK	Unknown	Unknown	Unknown	Unknown	Unknown	58.001	Mosaic_derivative	Mutation	Mutation	Mutation	WT	Mutation	Mutation	Mutation	WT	WT
47412	SRR3343538	PRJNA315363	SAMN04621964	Unknown	2013	Europe	UK	Unknown	Unknown	Unknown	Unknown	Unknown	34.018	Mosaic_derivative	Mutation	Mutation	Mutation	WT	Mutation	Mutation	Mutation	WT	WT
47472	SRR3343599	PRJNA315363	SAMN04622024	Unknown	2013	Europe	UK	Unknown	Unknown	Unknown	Unknown	Unknown	34.018	Mosaic_derivative	Mutation	Mutation	Mutation	WT	Mutation	Mutation	Mutation	WT	WT
47486	SRR3343614	PRJNA315363	SAMN04622038	Unknown	2013	Europe	UK	Unknown	Unknown	Unknown	Unknown	Unknown	34.018	Mosaic_derivative	Mutation	Mutation	Mutation	WT	Mutation	Mutation	Mutation	WT	WT
47489	SRR3343617	PRJNA315363	SAMN04622041	Unknown	2013	Europe	UK	Unknown	Unknown	Unknown	Unknown	Unknown	34.018	Mosaic_derivative	Mutation	Mutation	Mutation	WT	Mutation	Mutation	Mutation	WT	WT
47510	SRR3343641	PRJNA315363	SAMN04622062	Unknown	2013	Europe	UK	Unknown	Unknown	Unknown	Unknown	Unknown	34.018	Mosaic_derivative	Mutation	Mutation	Mutation	WT	Mutation	Mutation	Mutation	WT	WT
47517	SRR3343649	PRJNA315363	SAMN04622069	Unknown	2013	Europe	UK	Unknown	Unknown	Unknown	Unknown	Unknown	34.018	Mosaic_derivative	Mutation	Mutation	Mutation	WT	Mutation	Mutation	Mutation	WT	WT
47519	SRR3343651	PRJNA315363	SAMN04622071	Unknown	2013	Europe	UK	Unknown	Unknown	Unknown	Unknown	Unknown	34.018	Mosaic_derivative	Mutation	Mutation	Mutation	WT	Mutation	Mutation	Mutation	WT	WT
47527	SRR3343661	PRJNA315363	SAMN04622079	Unknown	2013	Europe	UK	Unknown	Unknown	Unknown	Unknown	Unknown	34.018	Mosaic_derivative	Mutation	Mutation	Mutation	WT	Mutation	Mutation	Mutation	WT	WT
47540	SRR3343675	PRJNA315363	SAMN04622092	Unknown	2013	Europe	UK	Unknown	Unknown	Unknown	Unknown	Unknown	34.018	Mosaic_derivative	Mutation	Mutation	Mutation	WT	Mutation	Mutation	Mutation	WT	WT
47545	SRR3343681	PRJNA315363	SAMN04622097	Unknown	2013	Europe	UK	Unknown	Unknown	Unknown	Unknown	Unknown	34.018	Mosaic_derivative	Mutation	Mutation	Mutation	WT	Mutation	Mutation	Mutation	WT	WT
47552	SRR3349142	PRJNA315363	SAMN04623593	Unknown	2013	Europe	UK	Unknown	Unknown	Unknown	Unknown	Unknown	34.018	Mosaic_derivative	Mutation	Mutation	Mutation	WT	Mutation	Mutation	Mutation	WT	WT
47558	SRR3349149	PRJNA315363	SAMN04623599	Unknown	2013	Europe	UK	Unknown	Unknown	Unknown	Unknown	Unknown	34.018	Mosaic_derivative	Mutation	Mutation	Mutation	WT	Mutation	Mutation	Mutation	WT	WT
47578	SRR3349179	PRJNA315363	SAMN04623619	Unknown	2013	Europe	UK	Unknown	Unknown	Unknown	Unknown	Unknown	34.018	Mosaic_derivative	Mutation	Mutation	Mutation	WT	Mutation	Mutation	Mutation	WT	WT
47579	SRR3349180	PRJNA315363	SAMN04623620	Unknown	2013	Europe	UK	Unknown	Unknown	Unknown	Unknown	Unknown	34.018	Mosaic_derivative	Mutation	Mutation	Mutation	WT	Mutation	Mutation	Mutation	WT	WT
47607	SRR3349208	PRJNA315363	SAMN04623648	Unknown	2013	Europe	UK	Unknown	Unknown	Unknown	Unknown	Unknown	34.018	Mosaic_derivative	Mutation	Mutation	Mutation	WT	Mutation	Mutation	Mutation	WT	WT
47634	SRR3349235	PRJNA315363	SAMN04623675	Unknown	2013	Europe	UK	Unknown	Unknown	Unknown	Unknown	Unknown	34.018	Mosaic_derivative	Mutation	Mutation	Mutation	WT	Mutation	Mutation	Mutation	WT	WT
47639	SRR3349240	PRJNA315363	SAMN04623680	Unknown	2013	Europe	UK	Unknown	Unknown	Unknown	Unknown	Unknown	34.018	Mosaic_derivative	Mutation	Mutation	Mutation	WT	Mutation	Mutation	Mutation	WT	WT
47646	SRR3349247	PRJNA315363	SAMN04623687	Unknown	2013	Europe	UK	Unknown	Unknown	Unknown	Unknown	Unknown	34.018	Mosaic_derivative	Mutation	Mutation	Mutation	WT	Mutation	Mutation	Mutation	WT	WT
47660	SRR3349261	PRJNA315363	SAMN04623701	Unknown	2013	Europe	UK	Unknown	Unknown	Unknown	Unknown	Unknown	34.018	Mosaic_derivative	Mutation	Mutation	Mutation	WT	Mutation	Mutation	Mutation	WT	WT
47692	SRR3349293	PRJNA315363	SAMN04623733	Unknown	2013	Europe	UK	Unknown	Unknown	Unknown	Unknown	Unknown	34.018	Mosaic_derivative	Mutation	Mutation	Mutation	WT	Mutation	Mutation	Mutation	WT	WT
47696	SRR3349297	PRJNA315363	SAMN04623737	Unknown	2013	Europe	UK	Unknown	Unknown	Unknown	Unknown	Unknown	34.018	Mosaic_derivative	Mutation	Mutation	Mutation	WT	Mutation	Mutation	Mutation	WT	WT
47706	SRR3349307	PRJNA315363	SAMN04623747	Unknown	2013	Europe	UK	Unknown	Unknown	Unknown	Unknown	Unknown	34.018	Mosaic_derivative	Mutation	Mutation	Mutation	WT	Mutation	Mutation	Mutation	WT	WT
47714	SRR3349315	PRJNA315363	SAMN04623755	Unknown	2013	Europe	UK	Unknown	Unknown	Unknown	Unknown	Unknown	34.018	Mosaic_derivative	Mutation	Mutation	Mutation	WT	Mutation	Mutation	Mutation	WT	WT
47727	SRR3349328	PRJNA315363	SAMN04623768	Unknown	2013	Europe	UK	Unknown	Unknown	Unknown	Unknown	Unknown	34.017	Mosaic_derivative	Mutation	Mutation	Mutation	WT	Mutation	Mutation	Unknown	Unknown	Unknown
47732	SRR3349333	PRJNA315363	SAMN04623773	Unknown	2013	Europe	UK	Unknown	Unknown	Unknown	Unknown	Unknown	34.018	Mosaic_derivative	Mutation	Mutation	Mutation	WT	Mutation	Mutation	Mutation	WT	WT
47769	SRR3349538	PRJNA315363	SAMN04623810	Unknown	2014	Europe	UK	Unknown	Unknown	Unknown	Unknown	Unknown	34.018	Mosaic_derivative	Mutation	Mutation	Mutation	WT	Mutation	Mutation	Mutation	WT	WT
47775	SRR3349545	PRJNA315363	SAMN04623816	Unknown	2013	Europe	UK	Unknown	Unknown	Unknown	Unknown	Unknown	72.001	Mosaic_derivative	Mutation	Mutation	Mutation	WT	Mutation	Mutation	Unknown	Unknown	Unknown
47782	SRR3349552	PRJNA315363	SAMN04623823	Unknown	2014	Europe	UK	Unknown	Unknown	Unknown	Unknown	Unknown	5.006	Non-mosaic	WT	Mutation	WT	WT	Mutation	WT	WT	WT	WT
47801	SRR3349573	PRJNA315363	SAMN04623842	Unknown	2014	Europe	UK	Unknown	Unknown	Unknown	Unknown	Unknown	5.006	Non-mosaic	WT	Mutation	WT	WT	Mutation	WT	WT	WT	WT
47960	SRR3349824	PRJNA315363	SAMN04624413	Unknown	2012	Europe	UK	Unknown	Unknown	Unknown	Unknown	Unknown	34.018	Mosaic_derivative	Mutation	Mutation	Mutation	WT	Mutation	Mutation	Mutation	WT	WT
47962	SRR3349826	PRJNA315363	SAMN04624415	Unknown	2011	Europe	UK	Unknown	Unknown	Unknown	Unknown	Unknown	34.018	Mosaic_derivative	Mutation	Mutation	Mutation	WT	Mutation	Mutation	Mutation	WT	WT
47969	SRR3349833	PRJNA315363	SAMN04624422	Unknown	2011	Europe	UK	Unknown	Unknown	Unknown	Unknown	Unknown	34.018	Mosaic_derivative	Mutation	Mutation	Mutation	WT	Mutation	Mutation	Mutation	WT	WT
47971	SRR3349835	PRJNA315363	SAMN04624424	Unknown	2011	Europe	UK	Unknown	Unknown	Unknown	Unknown	Unknown	34.018	Mosaic_derivative	Mutation	Mutation	Mutation	WT	Mutation	Mutation	Mutation	WT	WT
47972	SRR3349836	PRJNA315363	SAMN04624425	Unknown	2011	Europe	UK	Unknown	Unknown	Unknown	Unknown	Unknown	34.018	Mosaic_derivative	Mutation	Mutation	Mutation	WT	Mutation	Mutation	Mutation	WT	WT
48012	SRR3349877	PRJNA315363	SAMN04624465	Unknown	2011	Europe	UK	Unknown	Unknown	Unknown	Unknown	Unknown	34.018	Mosaic_derivative	Mutation	Mutation	Mutation	WT	Mutation	Mutation	Mutation	WT	WT
48017	SRR3349882	PRJNA315363	SAMN04624470	Unknown	2011	Europe	UK	Unknown	Unknown	Unknown	Unknown	Unknown	72.001	Mosaic_derivative	Mutation	Mutation	Mutation	WT	Mutation	Mutation	Unknown	Unknown	Unknown
48026	SRR3349891	PRJNA315363	SAMN04624479	Unknown	2011	Europe	UK	Unknown	Unknown	Unknown	Unknown	Unknown	34.018	Mosaic_derivative	Mutation	Mutation	Mutation	WT	Mutation	Mutation	Mutation	WT	WT
48037	SRR3349902	PRJNA315363	SAMN04624490	Unknown	2011	Europe	UK	Unknown	Unknown	Unknown	Unknown	Unknown	34.018	Mosaic_derivative	Mutation	Mutation	Mutation	WT	Mutation	Mutation	Mutation	WT	WT
48043	SRR3349908	PRJNA315363	SAMN04624496	Unknown	2011	Europe	UK	Unknown	Unknown	Unknown	Unknown	Unknown	34.018	Mosaic_derivative	Mutation	Mutation	Mutation	WT	Mutation	Mutation	Mutation	WT	WT
48049	SRR3349914	PRJNA315363	SAMN04624502	Unknown	2012	Europe	UK	Unknown	Unknown	Unknown	Unknown	Unknown	34.017	Mosaic_derivative	Mutation	Mutation	Mutation	WT	Mutation	Mutation	Unknown	Unknown	Unknown
48059	SRR3349924	PRJNA315363	SAMN04624512	Unknown	2011	Europe	UK	Unknown	Unknown	Unknown	Unknown	Unknown	41.001	Non-mosaic	WT	Mutation	WT	WT	Mutation	WT	WT	WT	WT
48062	SRR3349927	PRJNA315363	SAMN04624515	Unknown	2011	Europe	UK	Unknown	Unknown	Unknown	Unknown	Unknown	34.018	Mosaic_derivative	Mutation	Mutation	Mutation	WT	Mutation	Mutation	Mutation	WT	WT
48064	SRR3349929	PRJNA315363	SAMN04624517	Unknown	2011	Europe	UK	Unknown	Unknown	Unknown	Unknown	Unknown	34.018	Mosaic_derivative	Mutation	Mutation	Mutation	WT	Mutation	Mutation	Mutation	WT	WT
48068	SRR3349933	PRJNA315363	SAMN04624521	Unknown	2011	Europe	UK	Unknown	Unknown	Unknown	Unknown	Unknown	34.018	Mosaic_derivative	Mutation	Mutation	Mutation	WT	Mutation	Mutation	Mutation	WT	WT
48077	SRR3349942	PRJNA315363	SAMN04624530	Unknown	2011	Europe	UK	Unknown	Unknown	Unknown	Unknown	Unknown	34.018	Mosaic_derivative	Mutation	Mutation	Mutation	WT	Mutation	Mutation	Mutation	WT	WT
48079	SRR3349944	PRJNA315363	SAMN04624532	Unknown	2011	Europe	UK	Unknown	Unknown	Unknown	Unknown	Unknown	34.018	Mosaic_derivative	Mutation	Mutation	Mutation	WT	Mutation	Mutation	Mutation	WT	WT
48087	SRR3349952	PRJNA315363	SAMN04624540	Unknown	2011	Europe	UK	Unknown	Unknown	Unknown	Unknown	Unknown	34.018	Mosaic_derivative	Mutation	Mutation	Mutation	WT	Mutation	Mutation	Mutation	WT	WT
48101	SRR3349966	PRJNA315363	SAMN04624554	Unknown	2011	Europe	UK	Unknown	Unknown	Unknown	Unknown	Unknown	34.018	Mosaic_derivative	Mutation	Mutation	Mutation	WT	Mutation	Mutation	Mutation	WT	WT
48111	SRR3349976	PRJNA315363	SAMN04624564	Unknown	2011	Europe	UK	Unknown	Unknown	Unknown	Unknown	Unknown	34.018	Mosaic_derivative	Mutation	Mutation	Mutation	WT	Mutation	Mutation	Mutation	WT	WT
48131	SRR3349996	PRJNA315363	SAMN04624584	Unknown	2012	Europe	UK	Unknown	Unknown	Unknown	Unknown	Unknown	34.018	Mosaic_derivative	Mutation	Mutation	Mutation	WT	Mutation	Mutation	Mutation	WT	WT
48191	SRR3350128	PRJNA315363	SAMN04624137	Unknown	2014	Europe	UK	Unknown	Unknown	Unknown	Unknown	Unknown	34.018	Mosaic_derivative	Mutation	Mutation	Mutation	WT	Mutation	Mutation	Mutation	WT	WT
48211	SRR3350148	PRJNA315363	SAMN04624157	Unknown	2014	Europe	UK	Unknown	Unknown	Unknown	Unknown	Unknown	34.018	Mosaic_derivative	Mutation	Mutation	Mutation	WT	Mutation	Mutation	Mutation	WT	WT
48216	SRR3350153	PRJNA315363	SAMN04624162	Unknown	2014	Europe	UK	Unknown	Unknown	Unknown	Unknown	Unknown	5.006	Non-mosaic	WT	Mutation	WT	WT	Mutation	WT	WT	WT	WT
48309	SRR3350247	PRJNA315363	SAMN04624055	Unknown	2014	Europe	UK	Unknown	Unknown	Unknown	Unknown	Unknown	34.018	Mosaic_derivative	Mutation	Mutation	Mutation	WT	Mutation	Mutation	Mutation	WT	WT
48320	SRR3350258	PRJNA315363	SAMN04624066	Unknown	2014	Europe	UK	Unknown	Unknown	Unknown	Unknown	Unknown	34.018	Mosaic_derivative	Mutation	Mutation	Mutation	WT	Mutation	Mutation	Mutation	WT	WT
48331	SRR3350269	PRJNA315363	SAMN04624077	Unknown	2014	Europe	UK	Unknown	Unknown	Unknown	Unknown	Unknown	34.018	Mosaic_derivative	Mutation	Mutation	Mutation	WT	Mutation	Mutation	Mutation	WT	WT
48336	SRR3350274	PRJNA315363	SAMN04624082	Unknown	2014	Europe	UK	Unknown	Unknown	Unknown	Unknown	Unknown	34.018	Mosaic_derivative	Mutation	Mutation	Mutation	WT	Mutation	Mutation	Mutation	WT	WT
48348	SRR3357011	PRJNA315363	SAMN04625074	Unknown	2011	Europe	UK	Unknown	Unknown	Unknown	Unknown	Unknown	34.018	Mosaic_derivative	Mutation	Mutation	Mutation	WT	Mutation	Mutation	Mutation	WT	WT
48352	SRR3357015	PRJNA315363	SAMN04625078	Unknown	2015	Europe	UK	Unknown	Unknown	Unknown	Unknown	Unknown	34.018	Mosaic_derivative	Mutation	Mutation	Mutation	WT	Mutation	Mutation	Mutation	WT	WT
48354	SRR3357017	PRJNA315363	SAMN04625080	Unknown	2011	Europe	UK	Unknown	Unknown	Unknown	Unknown	Unknown	34.018	Mosaic_derivative	Mutation	Mutation	Mutation	WT	Mutation	Mutation	Mutation	WT	WT
48358	SRR3357021	PRJNA315363	SAMN04625084	Unknown	2011	Europe	UK	Unknown	Unknown	Unknown	Unknown	Unknown	34.018	Mosaic_derivative	Mutation	Mutation	Mutation	WT	Mutation	Mutation	Mutation	WT	WT
48363	SRR3357026	PRJNA315363	SAMN04625089	Unknown	2011	Europe	UK	Unknown	Unknown	Unknown	Unknown	Unknown	34.018	Mosaic_derivative	Mutation	Mutation	Mutation	WT	Mutation	Mutation	Mutation	WT	WT
48365	SRR3357028	PRJNA315363	SAMN04625091	Unknown	2011	Europe	UK	Unknown	Unknown	Unknown	Unknown	Unknown	34.018	Mosaic_derivative	Mutation	Mutation	Mutation	WT	Mutation	Mutation	Mutation	WT	WT
48372	SRR3357038	PRJNA315363	SAMN04625098	Unknown	2011	Europe	UK	Unknown	Unknown	Unknown	Unknown	Unknown	34.018	Mosaic_derivative	Mutation	Mutation	Mutation	WT	Mutation	Mutation	Mutation	WT	WT
48375	SRR3357041	PRJNA315363	SAMN04625101	Unknown	2011	Europe	UK	Unknown	Unknown	Unknown	Unknown	Unknown	34.018	Mosaic_derivative	Mutation	Mutation	Mutation	WT	Mutation	Mutation	Mutation	WT	WT
48385	SRR3357098	PRJNA315363	SAMN04625111	Unknown	2011	Europe	UK	Unknown	Unknown	Unknown	Unknown	Unknown	34.018	Mosaic_derivative	Mutation	Mutation	Mutation	WT	Mutation	Mutation	Mutation	WT	WT
48386	SRR3357110	PRJNA315363	SAMN04625112	Unknown	2011	Europe	UK	Unknown	Unknown	Unknown	Unknown	Unknown	34.018	Mosaic_derivative	Mutation	Mutation	Mutation	WT	Mutation	Mutation	Mutation	WT	WT
48391	SRR3357115	PRJNA315363	SAMN04625117	Unknown	2011	Europe	UK	Unknown	Unknown	Unknown	Unknown	Unknown	34.018	Mosaic_derivative	Mutation	Mutation	Mutation	WT	Mutation	Mutation	Mutation	WT	WT
48392	SRR3357116	PRJNA315363	SAMN04625118	Unknown	2011	Europe	UK	Unknown	Unknown	Unknown	Unknown	Unknown	41.001	Non-mosaic	WT	Mutation	WT	WT	Mutation	WT	WT	WT	WT
48398	SRR3357135	PRJNA315363	SAMN04625124	Unknown	2014	Europe	UK	Unknown	Unknown	Unknown	Unknown	Unknown	34.018	Mosaic_derivative	Mutation	Mutation	Mutation	WT	Mutation	Mutation	Mutation	WT	WT
48411	SRR3357148	PRJNA315363	SAMN04625137	Unknown	2011	Europe	UK	Unknown	Unknown	Unknown	Unknown	Unknown	34.018	Mosaic_derivative	Mutation	Mutation	Mutation	WT	Mutation	Mutation	Mutation	WT	WT
48419	SRR3357157	PRJNA315363	SAMN04625145	Unknown	2011	Europe	UK	Unknown	Unknown	Unknown	Unknown	Unknown	34.018	Mosaic_derivative	Mutation	Mutation	Mutation	WT	Mutation	Mutation	Mutation	WT	WT
48421	SRR3357159	PRJNA315363	SAMN04625147	Unknown	2011	Europe	UK	Unknown	Unknown	Unknown	Unknown	Unknown	34.018	Mosaic_derivative	Mutation	Mutation	Mutation	WT	Mutation	Mutation	Mutation	WT	WT
48428	SRR3357166	PRJNA315363	SAMN04625154	Unknown	2011	Europe	UK	Unknown	Unknown	Unknown	Unknown	Unknown	34.018	Mosaic_derivative	Mutation	Mutation	Mutation	WT	Mutation	Mutation	Mutation	WT	WT
48434	SRR3357172	PRJNA315363	SAMN04625160	Unknown	2011	Europe	UK	Unknown	Unknown	Unknown	Unknown	Unknown	34.018	Mosaic_derivative	Mutation	Mutation	Mutation	WT	Mutation	Mutation	Mutation	WT	WT
48435	SRR3357173	PRJNA315363	SAMN04625161	Unknown	2011	Europe	UK	Unknown	Unknown	Unknown	Unknown	Unknown	41.001	Non-mosaic	WT	Mutation	WT	WT	Mutation	WT	WT	WT	WT
48437	SRR3357175	PRJNA315363	SAMN04625163	Unknown	2011	Europe	UK	Unknown	Unknown	Unknown	Unknown	Unknown	41.001	Non-mosaic	WT	Mutation	WT	WT	Mutation	WT	WT	WT	WT
48438	SRR3357176	PRJNA315363	SAMN04625164	Unknown	2011	Europe	UK	Unknown	Unknown	Unknown	Unknown	Unknown	34.018	Mosaic_derivative	Mutation	Mutation	Mutation	WT	Mutation	Mutation	Mutation	WT	WT
48443	SRR3357181	PRJNA315363	SAMN04625169	Unknown	2011	Europe	UK	Unknown	Unknown	Unknown	Unknown	Unknown	34.018	Mosaic_derivative	Mutation	Mutation	Mutation	WT	Mutation	Mutation	Mutation	WT	WT
48448	SRR3357186	PRJNA315363	SAMN04625174	Unknown	2011	Europe	UK	Unknown	Unknown	Unknown	Unknown	Unknown	34.018	Mosaic_derivative	Mutation	Mutation	Mutation	WT	Mutation	Mutation	Mutation	WT	WT
48453	SRR3357191	PRJNA315363	SAMN04625179	Unknown	2010	Europe	UK	Unknown	Unknown	Unknown	Unknown	Unknown	34.018	Mosaic_derivative	Mutation	Mutation	Mutation	WT	Mutation	Mutation	Mutation	WT	WT
48454	SRR3357192	PRJNA315363	SAMN04625180	Unknown	2011	Europe	UK	Unknown	Unknown	Unknown	Unknown	Unknown	34.018	Mosaic_derivative	Mutation	Mutation	Mutation	WT	Mutation	Mutation	Mutation	WT	WT
48456	SRR3357194	PRJNA315363	SAMN04625182	Unknown	2011	Europe	UK	Unknown	Unknown	Unknown	Unknown	Unknown	34.018	Mosaic_derivative	Mutation	Mutation	Mutation	WT	Mutation	Mutation	Mutation	WT	WT
48464	SRR3357202	PRJNA315363	SAMN04625190	Unknown	2011	Europe	UK	Unknown	Unknown	Unknown	Unknown	Unknown	34.018	Mosaic_derivative	Mutation	Mutation	Mutation	WT	Mutation	Mutation	Mutation	WT	WT
48465	SRR3357203	PRJNA315363	SAMN04625191	Unknown	2011	Europe	UK	Unknown	Unknown	Unknown	Unknown	Unknown	34.018	Mosaic_derivative	Mutation	Mutation	Mutation	WT	Mutation	Mutation	Mutation	WT	WT
48480	SRR3357252	PRJNA315363	SAMN04625206	Unknown	2011	Europe	UK	Unknown	Unknown	Unknown	Unknown	Unknown	34.018	Mosaic_derivative	Mutation	Mutation	Mutation	WT	Mutation	Mutation	Mutation	WT	WT
48491	SRR3357263	PRJNA315363	SAMN04625217	Unknown	2011	Europe	UK	Unknown	Unknown	Unknown	Unknown	Unknown	34.018	Mosaic_derivative	Mutation	Mutation	Mutation	WT	Mutation	Mutation	Mutation	WT	WT
48493	SRR3357265	PRJNA315363	SAMN04625219	Unknown	2011	Europe	UK	Unknown	Unknown	Unknown	Unknown	Unknown	34.002	Mosaic_derivative	Mutation	Mutation	Mutation	WT	Mutation	Mutation	Mutation	WT	WT
48495	SRR3357267	PRJNA315363	SAMN04625221	Unknown	2011	Europe	UK	Unknown	Unknown	Unknown	Unknown	Unknown	34.018	Mosaic_derivative	Mutation	Mutation	Mutation	WT	Mutation	Mutation	Mutation	WT	WT
48497	SRR3357269	PRJNA315363	SAMN04625223	Unknown	2011	Europe	UK	Unknown	Unknown	Unknown	Unknown	Unknown	34.018	Mosaic_derivative	Mutation	Mutation	Mutation	WT	Mutation	Mutation	Mutation	WT	WT
48498	SRR3357270	PRJNA315363	SAMN04625224	Unknown	2011	Europe	UK	Unknown	Unknown	Unknown	Unknown	Unknown	34.018	Mosaic_derivative	Mutation	Mutation	Mutation	WT	Mutation	Mutation	Mutation	WT	WT
48502	SRR3357274	PRJNA315363	SAMN04625228	Unknown	2011	Europe	UK	Unknown	Unknown	Unknown	Unknown	Unknown	34.018	Mosaic_derivative	Mutation	Mutation	Mutation	WT	Mutation	Mutation	Mutation	WT	WT
48505	SRR3357277	PRJNA315363	SAMN04625231	Unknown	2011	Europe	UK	Unknown	Unknown	Unknown	Unknown	Unknown	34.018	Mosaic_derivative	Mutation	Mutation	Mutation	WT	Mutation	Mutation	Mutation	WT	WT
48509	SRR3357281	PRJNA315363	SAMN04625235	Unknown	2011	Europe	UK	Unknown	Unknown	Unknown	Unknown	Unknown	34.018	Mosaic_derivative	Mutation	Mutation	Mutation	WT	Mutation	Mutation	Mutation	WT	WT
48514	SRR3357287	PRJNA315363	SAMN04625240	Unknown	2011	Europe	UK	Unknown	Unknown	Unknown	Unknown	Unknown	34.018	Mosaic_derivative	Mutation	Mutation	Mutation	WT	Mutation	Mutation	Mutation	WT	WT
48515	SRR3357288	PRJNA315363	SAMN04625241	Unknown	2011	Europe	UK	Unknown	Unknown	Unknown	Unknown	Unknown	34.018	Mosaic_derivative	Mutation	Mutation	Mutation	WT	Mutation	Mutation	Mutation	WT	WT
48524	SRR3357309	PRJNA315363	SAMN04625250	Unknown	2011	Europe	UK	Unknown	Unknown	Unknown	Unknown	Unknown	34.018	Mosaic_derivative	Mutation	Mutation	Mutation	WT	Mutation	Mutation	Mutation	WT	WT
48527	SRR3357312	PRJNA315363	SAMN04625253	Unknown	2011	Europe	UK	Unknown	Unknown	Unknown	Unknown	Unknown	34.018	Mosaic_derivative	Mutation	Mutation	Mutation	WT	Mutation	Mutation	Mutation	WT	WT
48530	SRR3357315	PRJNA315363	SAMN04625256	Unknown	2011	Europe	UK	Unknown	Unknown	Unknown	Unknown	Unknown	34.018	Mosaic_derivative	Mutation	Mutation	Mutation	WT	Mutation	Mutation	Mutation	WT	WT
48624	SRR3360610	PRJNA315363	SAMN04624855	Unknown	2009	Europe	UK	Unknown	Unknown	Unknown	Unknown	Unknown	41.001	Non-mosaic	WT	Mutation	WT	WT	Mutation	WT	WT	WT	WT
48626	SRR3360612	PRJNA315363	SAMN04624857	Unknown	2010	Europe	UK	Unknown	Unknown	Unknown	Unknown	Unknown	34.018	Mosaic_derivative	Mutation	Mutation	Mutation	WT	Mutation	Mutation	Mutation	WT	WT
48630	SRR3360616	PRJNA315363	SAMN04624861	Unknown	2009	Europe	UK	Unknown	Unknown	Unknown	Unknown	Unknown	34.018	Mosaic_derivative	Mutation	Mutation	Mutation	WT	Mutation	Mutation	Mutation	WT	WT
48631	SRR3360617	PRJNA315363	SAMN04624862	Unknown	2009	Europe	UK	Unknown	Unknown	Unknown	Unknown	Unknown	35.003	Mosaic	Mutation	Mutation	Mutation	WT	WT	WT	WT	WT	WT
48632	SRR3360618	PRJNA315363	SAMN04624863	Unknown	2009	Europe	UK	Unknown	Unknown	Unknown	Unknown	Unknown	5.006	Non-mosaic	WT	Mutation	WT	WT	Mutation	WT	WT	WT	WT
48633	SRR3360619	PRJNA315363	SAMN04624864	Unknown	2009	Europe	UK	Unknown	Unknown	Unknown	Unknown	Unknown	34.018	Mosaic_derivative	Mutation	Mutation	Mutation	WT	Mutation	Mutation	Mutation	WT	WT
48636	SRR3360622	PRJNA315363	SAMN04624867	Unknown	2009	Europe	UK	Unknown	Unknown	Unknown	Unknown	Unknown	35.003	Mosaic	Mutation	Mutation	Mutation	WT	WT	WT	WT	WT	WT
48641	SRR3360627	PRJNA315363	SAMN04624872	Unknown	2007	Europe	UK	Unknown	Unknown	Unknown	Unknown	Unknown	5.006	Non-mosaic	WT	Mutation	WT	WT	Mutation	WT	WT	WT	WT
48642	SRR3360628	PRJNA315363	SAMN04624873	Unknown	2010	Europe	UK	Unknown	Unknown	Unknown	Unknown	Unknown	34.018	Mosaic_derivative	Mutation	Mutation	Mutation	WT	Mutation	Mutation	Mutation	WT	WT
48646	SRR3360632	PRJNA315363	SAMN04624877	Unknown	2009	Europe	UK	Unknown	Unknown	Unknown	Unknown	Unknown	5.006	Non-mosaic	WT	Mutation	WT	WT	Mutation	WT	WT	WT	WT
48647	SRR3360633	PRJNA315363	SAMN04624878	Unknown	2010	Europe	UK	Unknown	Unknown	Unknown	Unknown	Unknown	34.018	Mosaic_derivative	Mutation	Mutation	Mutation	WT	Mutation	Mutation	Mutation	WT	WT
48659	SRR3360645	PRJNA315363	SAMN04624890	Unknown	2010	Europe	UK	Unknown	Unknown	Unknown	Unknown	Unknown	34.018	Mosaic_derivative	Mutation	Mutation	Mutation	WT	Mutation	Mutation	Mutation	WT	WT
48662	SRR3360648	PRJNA315363	SAMN04624893	Unknown	2009	Europe	UK	Unknown	Unknown	Unknown	Unknown	Unknown	34.018	Mosaic_derivative	Mutation	Mutation	Mutation	WT	Mutation	Mutation	Mutation	WT	WT
48671	SRR3360657	PRJNA315363	SAMN04624902	Unknown	2009	Europe	UK	Unknown	Unknown	Unknown	Unknown	Unknown	35.003	Mosaic	Mutation	Mutation	Mutation	WT	WT	WT	WT	WT	WT
48673	SRR3360659	PRJNA315363	SAMN04624904	Unknown	2009	Europe	UK	Unknown	Unknown	Unknown	Unknown	Unknown	34.018	Mosaic_derivative	Mutation	Mutation	Mutation	WT	Mutation	Mutation	Mutation	WT	WT
48688	SRR3360674	PRJNA315363	SAMN04624919	Unknown	2009	Europe	UK	Unknown	Unknown	Unknown	Unknown	Unknown	34.018	Mosaic_derivative	Mutation	Mutation	Mutation	WT	Mutation	Mutation	Mutation	WT	WT
48698	SRR3360684	PRJNA315363	SAMN04624929	Unknown	2008	Europe	UK	Unknown	Unknown	Unknown	Unknown	Unknown	5.006	Non-mosaic	WT	Mutation	WT	WT	Mutation	WT	WT	WT	WT
48700	SRR3360686	PRJNA315363	SAMN04624931	Unknown	2010	Europe	UK	Unknown	Unknown	Unknown	Unknown	Unknown	34.018	Mosaic_derivative	Mutation	Mutation	Mutation	WT	Mutation	Mutation	Mutation	WT	WT
48716	SRR3360702	PRJNA315363	SAMN04624947	Unknown	2010	Europe	UK	Unknown	Unknown	Unknown	Unknown	Unknown	34.018	Mosaic_derivative	Mutation	Mutation	Mutation	WT	Mutation	Mutation	Mutation	WT	WT
48717	SRR3360703	PRJNA315363	SAMN04624948	Unknown	2007	Europe	UK	Unknown	Unknown	Unknown	Unknown	Unknown	5.006	Non-mosaic	WT	Mutation	WT	WT	Mutation	WT	WT	WT	WT
48721	SRR3360707	PRJNA315363	SAMN04624952	Unknown	2010	Europe	UK	Unknown	Unknown	Unknown	Unknown	Unknown	34.018	Mosaic_derivative	Mutation	Mutation	Mutation	WT	Mutation	Mutation	Mutation	WT	WT
48725	SRR3360711	PRJNA315363	SAMN04624956	Unknown	2010	Europe	UK	Unknown	Unknown	Unknown	Unknown	Unknown	34.018	Mosaic_derivative	Mutation	Mutation	Mutation	WT	Mutation	Mutation	Mutation	WT	WT
48726	SRR3360712	PRJNA315363	SAMN04624957	Unknown	2009	Europe	UK	Unknown	Unknown	Unknown	Unknown	Unknown	34.018	Mosaic_derivative	Mutation	Mutation	Mutation	WT	Mutation	Mutation	Mutation	WT	WT
48728	SRR3360714	PRJNA315363	SAMN04624959	Unknown	2010	Europe	UK	Unknown	Unknown	Unknown	Unknown	Unknown	34.018	Mosaic_derivative	Mutation	Mutation	Mutation	WT	Mutation	Mutation	Mutation	WT	WT
48732	SRR3360718	PRJNA315363	SAMN04624963	Unknown	2010	Europe	UK	Unknown	Unknown	Unknown	Unknown	Unknown	34.018	Mosaic_derivative	Mutation	Mutation	Mutation	WT	Mutation	Mutation	Mutation	WT	WT
48733	SRR3360719	PRJNA315363	SAMN04624964	Unknown	2009	Europe	UK	Unknown	Unknown	Unknown	Unknown	Unknown	34.018	Mosaic_derivative	Mutation	Mutation	Mutation	WT	Mutation	Mutation	Mutation	WT	WT
48737	SRR3360723	PRJNA315363	SAMN04624968	Unknown	2010	Europe	UK	Unknown	Unknown	Unknown	Unknown	Unknown	34.018	Mosaic_derivative	Mutation	Mutation	Mutation	WT	Mutation	Mutation	Mutation	WT	WT
48742	SRR3360728	PRJNA315363	SAMN04624973	Unknown	2010	Europe	UK	Unknown	Unknown	Unknown	Unknown	Unknown	34.018	Mosaic_derivative	Mutation	Mutation	Mutation	WT	Mutation	Mutation	Mutation	WT	WT
48745	SRR3360731	PRJNA315363	SAMN04624976	Unknown	2010	Europe	UK	Unknown	Unknown	Unknown	Unknown	Unknown	34.018	Mosaic_derivative	Mutation	Mutation	Mutation	WT	Mutation	Mutation	Mutation	WT	WT
48747	SRR3360733	PRJNA315363	SAMN04624978	Unknown	2009	Europe	UK	Unknown	Unknown	Unknown	Unknown	Unknown	35.003	Mosaic	Mutation	Mutation	Mutation	WT	WT	WT	WT	WT	WT
48752	SRR3360738	PRJNA315363	SAMN04624983	Unknown	2009	Europe	UK	Unknown	Unknown	Unknown	Unknown	Unknown	41.001	Non-mosaic	WT	Mutation	WT	WT	Mutation	WT	WT	WT	WT
48756	SRR3360743	PRJNA315363	SAMN04624987	Unknown	2009	Europe	UK	Unknown	Unknown	Unknown	Unknown	Unknown	34.018	Mosaic_derivative	Mutation	Mutation	Mutation	WT	Mutation	Mutation	Mutation	WT	WT
48761	SRR3360748	PRJNA315363	SAMN04624992	Unknown	2009	Europe	UK	Unknown	Unknown	Unknown	Unknown	Unknown	34.018	Mosaic_derivative	Mutation	Mutation	Mutation	WT	Mutation	Mutation	Mutation	WT	WT
48764	SRR3360751	PRJNA315363	SAMN04624995	Unknown	2005	Europe	UK	Unknown	Unknown	Unknown	Unknown	Unknown	5.006	Non-mosaic	WT	Mutation	WT	WT	Mutation	WT	WT	WT	WT
48765	SRR3360752	PRJNA315363	SAMN04624996	Unknown	2009	Europe	UK	Unknown	Unknown	Unknown	Unknown	Unknown	35.003	Mosaic	Mutation	Mutation	Mutation	WT	WT	WT	WT	WT	WT
48766	SRR3360753	PRJNA315363	SAMN04624997	Unknown	2010	Europe	UK	Unknown	Unknown	Unknown	Unknown	Unknown	34.018	Mosaic_derivative	Mutation	Mutation	Mutation	WT	Mutation	Mutation	Mutation	WT	WT
48768	SRR3360755	PRJNA315363	SAMN04624999	Unknown	2009	Europe	UK	Unknown	Unknown	Unknown	Unknown	Unknown	35.003	Mosaic	Mutation	Mutation	Mutation	WT	WT	WT	WT	WT	WT
48779	SRR3360806	PRJNA315363	SAMN04624710	Unknown	2012	Europe	UK	Unknown	Unknown	Unknown	Unknown	Unknown	34.018	Mosaic_derivative	Mutation	Mutation	Mutation	WT	Mutation	Mutation	Mutation	WT	WT
48838	SRR3360870	PRJNA315363	SAMN04624769	Unknown	2013	Europe	UK	Unknown	Unknown	Unknown	Unknown	Unknown	34.018	Mosaic_derivative	Mutation	Mutation	Mutation	WT	Mutation	Mutation	Mutation	WT	WT
48839	SRR3360871	PRJNA315363	SAMN04624770	Unknown	2013	Europe	UK	Unknown	Unknown	Unknown	Unknown	Unknown	34.018	Mosaic_derivative	Mutation	Mutation	Mutation	WT	Mutation	Mutation	Mutation	WT	WT
48857	SRR3360889	PRJNA315363	SAMN04624788	Unknown	2004	Europe	UK	Unknown	Unknown	Unknown	Unknown	Unknown	5.006	Non-mosaic	WT	Mutation	WT	WT	Mutation	WT	WT	WT	WT
48859	SRR3360891	PRJNA315363	SAMN04624790	Unknown	2013	Europe	UK	Unknown	Unknown	Unknown	Unknown	Unknown	34.018	Mosaic_derivative	Mutation	Mutation	Mutation	WT	Mutation	Mutation	Mutation	WT	WT
48869	SRR3360902	PRJNA315363	SAMN04624600	Unknown	2012	Europe	UK	Unknown	Unknown	Unknown	Unknown	Unknown	34.018	Mosaic_derivative	Mutation	Mutation	Mutation	WT	Mutation	Mutation	Mutation	WT	WT
48874	SRR3360907	PRJNA315363	SAMN04624605	Unknown	2012	Europe	UK	Unknown	Unknown	Unknown	Unknown	Unknown	34.018	Mosaic_derivative	Mutation	Mutation	Mutation	WT	Mutation	Mutation	Mutation	WT	WT
48894	SRR3360927	PRJNA315363	SAMN04624625	Unknown	2013	Europe	UK	Unknown	Unknown	Unknown	Unknown	Unknown	34.018	Mosaic_derivative	Mutation	Mutation	Mutation	WT	Mutation	Mutation	Mutation	WT	WT
48901	SRR3360935	PRJNA315363	SAMN04624632	Unknown	2013	Europe	UK	Unknown	Unknown	Unknown	Unknown	Unknown	34.018	Mosaic_derivative	Mutation	Mutation	Mutation	WT	Mutation	Mutation	Mutation	WT	WT
48910	SRR3360944	PRJNA315363	SAMN04624641	Unknown	2004	Europe	UK	Unknown	Unknown	Unknown	Unknown	Unknown	5.006	Non-mosaic	WT	Mutation	WT	WT	Mutation	WT	WT	WT	WT
48917	SRR3360951	PRJNA315363	SAMN04624648	Unknown	2013	Europe	UK	Unknown	Unknown	Unknown	Unknown	Unknown	5.006	Non-mosaic	WT	Mutation	WT	WT	Mutation	WT	WT	WT	WT
48963	SRR3360998	PRJNA315363	SAMN04624694	Unknown	2013	Europe	UK	Unknown	Unknown	Unknown	Unknown	Unknown	34.018	Mosaic_derivative	Mutation	Mutation	Mutation	WT	Mutation	Mutation	Mutation	WT	WT
48966	SRR3361001	PRJNA315363	SAMN04624697	Unknown	2012	Europe	UK	Unknown	Unknown	Unknown	Unknown	Unknown	34.018	Mosaic_derivative	Mutation	Mutation	Mutation	WT	Mutation	Mutation	Mutation	WT	WT
49002	SRR3361112	PRJNA315363	SAMN04624321	Unknown	2012	Europe	UK	Unknown	Unknown	Unknown	Unknown	Unknown	34.018	Mosaic_derivative	Mutation	Mutation	Mutation	WT	Mutation	Mutation	Mutation	WT	WT
49029	SRR3361141	PRJNA315363	SAMN04624348	Unknown	2012	Europe	UK	Unknown	Unknown	Unknown	Unknown	Unknown	34.018	Mosaic_derivative	Mutation	Mutation	Mutation	WT	Mutation	Mutation	Mutation	WT	WT
49046	SRR3361159	PRJNA315363	SAMN04624365	Unknown	2012	Europe	UK	Unknown	Unknown	Unknown	Unknown	Unknown	34.018	Mosaic_derivative	Mutation	Mutation	Mutation	WT	Mutation	Mutation	Mutation	WT	WT
49058	SRR3361171	PRJNA315363	SAMN04624377	Unknown	2012	Europe	UK	Unknown	Unknown	Unknown	Unknown	Unknown	34.018	Mosaic_derivative	Mutation	Mutation	Mutation	WT	Mutation	Mutation	Mutation	WT	WT
49059	SRR3361172	PRJNA315363	SAMN04624378	Unknown	2012	Europe	UK	Unknown	Unknown	Unknown	Unknown	Unknown	34.018	Mosaic_derivative	Mutation	Mutation	Mutation	WT	Mutation	Mutation	Mutation	WT	WT
49083	SRR3361218	PRJNA315363	SAMN04624202	Unknown	2012	Europe	UK	Unknown	Unknown	Unknown	Unknown	Unknown	34.018	Mosaic_derivative	Mutation	Mutation	Mutation	WT	Mutation	Mutation	Mutation	WT	WT
49085	SRR3361220	PRJNA315363	SAMN04624204	Unknown	2012	Europe	UK	Unknown	Unknown	Unknown	Unknown	Unknown	5.006	Non-mosaic	WT	Mutation	WT	WT	Mutation	WT	WT	WT	WT
49132	SRR3361267	PRJNA315363	SAMN04624251	Unknown	2012	Europe	UK	Unknown	Unknown	Unknown	Unknown	Unknown	34.018	Mosaic_derivative	Mutation	Mutation	Mutation	WT	Mutation	Mutation	Mutation	WT	WT
49145	SRR3361280	PRJNA315363	SAMN04624264	Unknown	2012	Europe	UK	Unknown	Unknown	Unknown	Unknown	Unknown	34.018	Mosaic_derivative	Mutation	Mutation	Mutation	WT	Mutation	Mutation	Mutation	WT	WT
49166	SRR3361301	PRJNA315363	SAMN04624285	Unknown	2012	Europe	UK	Unknown	Unknown	Unknown	Unknown	Unknown	34.018	Mosaic_derivative	Mutation	Mutation	Mutation	WT	Mutation	Mutation	Mutation	WT	WT
49172	SRR3361310	PRJNA315363	SAMN04624803	Unknown	2010	Europe	UK	Unknown	Unknown	Unknown	Unknown	Unknown	34.018	Mosaic_derivative	Mutation	Mutation	Mutation	WT	Mutation	Mutation	Mutation	WT	WT
49173	SRR3361311	PRJNA315363	SAMN04624804	Unknown	2010	Europe	UK	Unknown	Unknown	Unknown	Unknown	Unknown	34.018	Mosaic_derivative	Mutation	Mutation	Mutation	WT	Mutation	Mutation	Mutation	WT	WT
49174	SRR3361312	PRJNA315363	SAMN04624805	Unknown	2010	Europe	UK	Unknown	Unknown	Unknown	Unknown	Unknown	34.018	Mosaic_derivative	Mutation	Mutation	Mutation	WT	Mutation	Mutation	Mutation	WT	WT
49183	SRR3361321	PRJNA315363	SAMN04624814	Unknown	2007	Europe	UK	Unknown	Unknown	Unknown	Unknown	Unknown	34.018	Mosaic_derivative	Mutation	Mutation	Mutation	WT	Mutation	Mutation	Mutation	WT	WT
49187	SRR3361325	PRJNA315363	SAMN04624818	Unknown	2010	Europe	UK	Unknown	Unknown	Unknown	Unknown	Unknown	34.018	Mosaic_derivative	Mutation	Mutation	Mutation	WT	Mutation	Mutation	Mutation	WT	WT
49191	SRR3361329	PRJNA315363	SAMN04624822	Unknown	2009	Europe	UK	Unknown	Unknown	Unknown	Unknown	Unknown	53.002	Mosaic_derivative	Mutation	Mutation	Mutation	WT	Mutation	Mutation	Mutation	Mutation	Mutation
49198	SRR3361337	PRJNA315363	SAMN04624829	Unknown	2010	Europe	UK	Unknown	Unknown	Unknown	Unknown	Unknown	34.018	Mosaic_derivative	Mutation	Mutation	Mutation	WT	Mutation	Mutation	Mutation	WT	WT
49203	SRR3361342	PRJNA315363	SAMN04624834	Unknown	2009	Europe	UK	Unknown	Unknown	Unknown	Unknown	Unknown	35.003	Mosaic	Mutation	Mutation	Mutation	WT	WT	WT	WT	WT	WT
49205	SRR3361344	PRJNA315363	SAMN04624836	Unknown	2010	Europe	UK	Unknown	Unknown	Unknown	Unknown	Unknown	34.018	Mosaic_derivative	Mutation	Mutation	Mutation	WT	Mutation	Mutation	Mutation	WT	WT
49208	SRR3361347	PRJNA315363	SAMN04624839	Unknown	2010	Europe	UK	Unknown	Unknown	Unknown	Unknown	Unknown	34.018	Mosaic_derivative	Mutation	Mutation	Mutation	WT	Mutation	Mutation	Mutation	WT	WT
49209	SRR3361348	PRJNA315363	SAMN04624840	Unknown	2009	Europe	UK	Unknown	Unknown	Unknown	Unknown	Unknown	35.003	Mosaic	Mutation	Mutation	Mutation	WT	WT	WT	WT	WT	WT
49215	SRR3361354	PRJNA315363	SAMN04624846	Unknown	2010	Europe	UK	Unknown	Unknown	Unknown	Unknown	Unknown	34.018	Mosaic_derivative	Mutation	Mutation	Mutation	WT	Mutation	Mutation	Mutation	WT	WT
49217	SRR3361356	PRJNA315363	SAMN04624848	Unknown	2008	Europe	UK	Unknown	Unknown	Unknown	Unknown	Unknown	5.006	Non-mosaic	WT	Mutation	WT	WT	Mutation	WT	WT	WT	WT
57095	NG15	NA	NA	Unknown	2016	Europe	Spain	Unknown	Unknown	Unknown	Unknown	Unknown	34.018	Mosaic_derivative	Mutation	Mutation	Mutation	WT	Mutation	Mutation	Mutation	WT	WT
57099	NG19	NA	NA	Unknown	2016	Europe	Spain	Unknown	Unknown	Unknown	Unknown	Unknown	34.018	Mosaic_derivative	Mutation	Mutation	Mutation	WT	Mutation	Mutation	Mutation	WT	WT
57118	NG37	NA	NA	Unknown	2016	Europe	Spain	Unknown	Unknown	Unknown	Unknown	Unknown	34.018	Mosaic_derivative	Mutation	Mutation	Mutation	WT	Mutation	Mutation	Mutation	WT	WT
60478	Ngiss3377	NA	NA	Unknown	2015	Europe	Italy	Unknown	Unknown	Unknown	Unknown	Unknown	34.018	Mosaic_derivative	Mutation	Mutation	Mutation	WT	Mutation	Mutation	Mutation	WT	WT
60479	Ngiss3635	NA	NA	Unknown	2016	Europe	Italy	Unknown	Unknown	Unknown	Unknown	Unknown	34.018	Mosaic_derivative	Mutation	Mutation	Mutation	WT	Mutation	Mutation	Mutation	WT	WT
60480	Ngiss3815	NA	NA	Unknown	2017	Europe	Italy	Unknown	Unknown	Unknown	Unknown	Unknown	34.018	Mosaic_derivative	Mutation	Mutation	Mutation	WT	Mutation	Mutation	Mutation	WT	WT
60481	Ngiss3819	NA	NA	Unknown	2017	Europe	Italy	Unknown	Unknown	Unknown	Unknown	Unknown	34.018	Mosaic_derivative	Mutation	Mutation	Mutation	WT	Mutation	Mutation	Mutation	WT	WT
60487	Ngiss3897	NA	NA	Unknown	2017	Europe	Italy	Unknown	Unknown	Unknown	Unknown	Unknown	34.018	Mosaic_derivative	Mutation	Mutation	Mutation	WT	Mutation	Mutation	Mutation	WT	WT
60488	Ngiss3898	NA	NA	Unknown	2017	Europe	Italy	Unknown	Unknown	Unknown	Unknown	Unknown	34.018	Mosaic_derivative	Mutation	Mutation	Mutation	WT	Mutation	Mutation	Mutation	WT	WT
60495	Ngiss3927	NA	NA	Unknown	2017	Europe	Italy	Unknown	Unknown	Unknown	Unknown	Unknown	34.018	Mosaic_derivative	Mutation	Mutation	Mutation	WT	Mutation	Mutation	Mutation	WT	WT
60498	Ngiss3952	NA	NA	Unknown	2017	Europe	Italy	Unknown	Unknown	Unknown	Unknown	Unknown	34.018	Mosaic_derivative	Mutation	Mutation	Mutation	WT	Mutation	Mutation	Mutation	WT	WT
60499	Ngiss3965C	NA	NA	Unknown	2017	Europe	Italy	Unknown	Unknown	Unknown	Unknown	Unknown	34.018	Mosaic_derivative	Mutation	Mutation	Mutation	WT	Mutation	Mutation	Mutation	WT	WT
60500	Ngiss3965R	NA	NA	Unknown	2017	Europe	Italy	Unknown	Unknown	Unknown	Unknown	Unknown	34.018	Mosaic_derivative	Mutation	Mutation	Mutation	WT	Mutation	Mutation	Mutation	WT	WT
61669	DRR124690	PRJDB6496	SAMD00099402	Unknown	2015	Asia	Japan	Unknown	Unknown	Elevated	Elevated	Susceptible	72.001	Mosaic_derivative	Mutation	Mutation	Mutation	WT	Mutation	Mutation	Mutation	WT	Mutation
61671	DRR124692	PRJDB6496	SAMD00099404	Unknown	2015	Asia	Japan	Unknown	Unknown	Elevated	Susceptible	Elevated	72.001	Mosaic_derivative	Mutation	Mutation	Mutation	WT	Mutation	Mutation	Mutation	WT	Mutation
61685	DRR124706	PRJDB6496	SAMD00099418	Unknown	2015	Asia	Japan	Unknown	Unknown	Elevated	Susceptible	Susceptible	10.007	Mosaic_derivative	Mutation	Mutation	Mutation	WT	Mutation	Mutation	Mutation	Mutation	WT
61693	DRR124714	PRJDB6496	SAMD00099426	Unknown	2015	Asia	Japan	Unknown	Unknown	Elevated	Susceptible	Susceptible	5.006	Non-mosaic	WT	Mutation	WT	WT	Mutation	WT	WT	WT	WT
61694	DRR124715	PRJDB6496	SAMD00099427	Unknown	2015	Asia	Japan	Unknown	Unknown	Elevated	Susceptible	Susceptible	10.007	Mosaic_derivative	Mutation	Mutation	Mutation	WT	Mutation	Mutation	Mutation	Mutation	WT
61706	DRR124727	PRJDB6496	SAMD00099439	Unknown	2015	Asia	Japan	Unknown	Unknown	Elevated	Susceptible	Susceptible	10.007	Mosaic_derivative	Mutation	Mutation	Mutation	WT	Mutation	Mutation	Mutation	Mutation	WT
61730	DRR124751	PRJDB6496	SAMD00099463	Unknown	2015	Asia	Japan	Unknown	Unknown	Elevated	Susceptible	Susceptible	10.007	Mosaic_derivative	Mutation	Mutation	Mutation	WT	Mutation	Mutation	Mutation	Mutation	WT
61751	DRR124772	PRJDB6496	SAMD00099484	Unknown	2015	Asia	Japan	Unknown	Unknown	Elevated	Susceptible	Susceptible	5.006	Non-mosaic	WT	Mutation	WT	WT	Mutation	WT	WT	WT	WT
61752	DRR124773	PRJDB6496	SAMD00099485	Unknown	2015	Asia	Japan	Unknown	Unknown	Elevated	Susceptible	Susceptible	5.006	Non-mosaic	WT	Mutation	WT	WT	Mutation	WT	WT	WT	WT
61753	DRR124774	PRJDB6496	SAMD00099486	Unknown	2015	Asia	Japan	Unknown	Unknown	Elevated	Susceptible	Susceptible	5.006	Non-mosaic	WT	Mutation	WT	WT	Mutation	WT	WT	WT	WT
61764	DRR124785	PRJDB6496	SAMD00099497	Unknown	2015	Asia	Japan	Unknown	Unknown	Elevated	Elevated	Susceptible	72.001	Mosaic_derivative	Mutation	Mutation	Mutation	WT	Mutation	Mutation	Mutation	WT	Mutation
61765	DRR124786	PRJDB6496	SAMD00099498	Unknown	2015	Asia	Japan	Unknown	Unknown	Elevated	Elevated	Susceptible	72.001	Mosaic_derivative	Mutation	Mutation	Mutation	WT	Mutation	Mutation	Mutation	WT	Mutation
61773	DRR124794	PRJDB6496	SAMD00099506	Unknown	2015	Asia	Japan	Unknown	Unknown	Elevated	Elevated	Susceptible	72.001	Mosaic_derivative	Mutation	Mutation	Mutation	WT	Mutation	Mutation	Mutation	WT	Mutation
61775	DRR124796	PRJDB6496	SAMD00099508	sporadic case	2015	Asia	Japan	Unknown	Unknown	Elevated	Susceptible	Susceptible	72.001	Mosaic_derivative	Mutation	Mutation	Mutation	WT	Mutation	Mutation	Mutation	WT	Mutation
61777	DRR124798	PRJDB6496	SAMD00099510	sporadic case	2015	Asia	Japan	Unknown	Unknown	Elevated	Susceptible	Susceptible	5.006	Non-mosaic	WT	Mutation	WT	WT	Mutation	WT	WT	WT	WT
61791	DRR124812	PRJDB6496	SAMD00099524	MSM	2015	Asia	Japan	Unknown	Unknown	Elevated	Elevated	Susceptible	10.007	Mosaic_derivative	Mutation	Mutation	Mutation	WT	Mutation	Mutation	Mutation	Mutation	WT
61794	DRR124815	PRJDB6496	SAMD00099527	Unknown	2015	Asia	Japan	Unknown	Unknown	Elevated	Elevated	Susceptible	72.001	Mosaic_derivative	Mutation	Mutation	Mutation	WT	Mutation	Mutation	Mutation	WT	Mutation
61796	DRR124817	PRJDB6496	SAMD00099529	Unknown	2015	Asia	Japan	Unknown	Unknown	Elevated	Susceptible	Susceptible	10.007	Mosaic_derivative	Mutation	Mutation	Mutation	WT	Mutation	Mutation	Mutation	Mutation	WT
61797	DRR124818	PRJDB6496	SAMD00099530	Unknown	2015	Asia	Japan	Unknown	Unknown	Elevated	Susceptible	Susceptible	10.007	Mosaic_derivative	Mutation	Mutation	Mutation	WT	Mutation	Mutation	Mutation	Mutation	WT
61806	DRR124827	PRJDB6496	SAMD00099539	Unknown	2015	Asia	Japan	Unknown	Unknown	Elevated	Susceptible	Susceptible	72.001	Mosaic_derivative	Mutation	Mutation	Mutation	WT	Mutation	Mutation	Mutation	WT	Mutation
61809	DRR124830	PRJDB6496	SAMD00099542	Unknown	2015	Asia	Japan	Unknown	Unknown	Elevated	Susceptible	Susceptible	72.001	Mosaic_derivative	Mutation	Mutation	Mutation	WT	Mutation	Mutation	Mutation	WT	Mutation
61811	DRR124832	PRJDB6496	SAMD00099544	Unknown	2015	Asia	Japan	Unknown	Unknown	Elevated	Susceptible	Susceptible	34.018	Mosaic_derivative	Mutation	Mutation	Mutation	WT	Mutation	Mutation	Mutation	WT	WT
61817	DRR124838	PRJDB6496	SAMD00099550	Unknown	2015	Asia	Japan	Unknown	Unknown	Elevated	Elevated	Susceptible	72.001	Mosaic_derivative	Mutation	Mutation	Mutation	WT	Mutation	Mutation	Mutation	WT	Mutation
61819	DRR124840	PRJDB6496	SAMD00099552	Unknown	2015	Asia	Japan	Unknown	Unknown	Elevated	Elevated	Susceptible	72.001	Mosaic_derivative	Mutation	Mutation	Mutation	WT	Mutation	Mutation	Mutation	WT	Mutation
61820	DRR124841	PRJDB6496	SAMD00099553	Unknown	2015	Asia	Japan	Unknown	Unknown	Elevated	Susceptible	Susceptible	72.001	Mosaic_derivative	Mutation	Mutation	Mutation	WT	Mutation	Mutation	Mutation	WT	Mutation
61822	DRR124843	PRJDB6496	SAMD00099555	Unknown	2015	Asia	Japan	Unknown	Unknown	Elevated	Susceptible	Susceptible	10.007	Mosaic_derivative	Mutation	Mutation	Mutation	WT	Mutation	Mutation	Mutation	Mutation	WT
61826	DRR124847	PRJDB6496	SAMD00099559	Unknown	2015	Asia	Japan	Unknown	Unknown	Elevated	Susceptible	Susceptible	72.001	Mosaic_derivative	Mutation	Mutation	Mutation	WT	Mutation	Mutation	Mutation	WT	Mutation
61829	DRR124850	PRJDB6496	SAMD00099562	Unknown	2015	Asia	Japan	Unknown	Unknown	Elevated	Susceptible	Susceptible	10.007	Mosaic_derivative	Mutation	Mutation	Mutation	WT	Mutation	Mutation	Mutation	Mutation	WT
61841	DRR124862	PRJDB6496	SAMD00099574	Unknown	2015	Asia	Japan	Unknown	Unknown	Elevated	Susceptible	Susceptible	5.006	Non-mosaic	WT	Mutation	WT	WT	Mutation	WT	WT	WT	WT
61852	DRR124873	PRJDB6496	SAMD00099585	Unknown	2015	Asia	Japan	Unknown	Unknown	Elevated	Susceptible	Susceptible	5.006	Non-mosaic	WT	Mutation	WT	WT	Mutation	WT	WT	WT	WT
61855	DRR124876	PRJDB6496	SAMD00099588	Unknown	2015	Asia	Japan	Unknown	Unknown	Elevated	Susceptible	Susceptible	72.001	Mosaic_derivative	Mutation	Mutation	Mutation	WT	Mutation	Mutation	Mutation	WT	Mutation
61861	DRR124882	PRJDB6496	SAMD00099594	Unknown	2015	Asia	Japan	Unknown	Unknown	Elevated	Susceptible	Susceptible	72.001	Mosaic_derivative	Mutation	Mutation	Mutation	WT	Mutation	Mutation	Mutation	WT	Mutation
61867	DRR124888	PRJDB6496	SAMD00099600	Unknown	2015	Asia	Japan	Unknown	Unknown	Elevated	Susceptible	Susceptible	2.031	Non-mosaic	WT	Mutation	WT	WT	Mutation	WT	WT	WT	WT
61874	DRR129084	PRJDB6504	SAMD00116659	Unknown	1996	Asia	Japan	Unknown	Unknown	Unknown	Susceptible	Susceptible	2.031	Non-mosaic	WT	Mutation	WT	WT	Mutation	WT	WT	WT	WT
61875	DRR129085	PRJDB6504	SAMD00116660	Unknown	1997	Asia	Japan	Unknown	Unknown	Unknown	Susceptible	Susceptible	2.031	Non-mosaic	WT	Mutation	WT	WT	Mutation	WT	WT	WT	WT
61876	DRR129086	PRJDB6504	SAMD00116661	Unknown	1997	Asia	Japan	Unknown	Unknown	Unknown	Susceptible	Susceptible	5.006	Non-mosaic	WT	Mutation	WT	WT	Mutation	WT	WT	WT	WT
61877	DRR129087	PRJDB6504	SAMD00116662	Unknown	1997	Asia	Japan	Unknown	Unknown	Unknown	Susceptible	Susceptible	5.006	Non-mosaic	WT	Mutation	WT	WT	Mutation	WT	WT	WT	WT
61878	DRR129088	PRJDB6504	SAMD00116663	Unknown	1997	Asia	Japan	Unknown	Unknown	Unknown	Susceptible	Susceptible	5.006	Non-mosaic	WT	Mutation	WT	WT	Mutation	WT	WT	WT	WT
61879	DRR129089	PRJDB6504	SAMD00116664	Unknown	1997	Asia	Japan	Unknown	Unknown	Unknown	Susceptible	Susceptible	5.006	Non-mosaic	WT	Mutation	WT	WT	Mutation	WT	WT	WT	WT
61880	DRR129090	PRJDB6504	SAMD00116665	Unknown	1997	Asia	Japan	Unknown	Unknown	Unknown	Susceptible	Susceptible	2.031	Non-mosaic	WT	Mutation	WT	WT	Mutation	WT	WT	WT	WT
61881	DRR129091	PRJDB6504	SAMD00116666	Unknown	1997	Asia	Japan	Unknown	Unknown	Unknown	Susceptible	Susceptible	5.006	Non-mosaic	WT	Mutation	WT	WT	Mutation	WT	WT	WT	WT
61882	DRR129092	PRJDB6504	SAMD00116667	Unknown	1998	Asia	Japan	Unknown	Unknown	Unknown	Susceptible	Susceptible	5.006	Non-mosaic	WT	Mutation	WT	WT	Mutation	WT	WT	WT	WT
61883	DRR129093	PRJDB6504	SAMD00116668	Unknown	1998	Asia	Japan	Unknown	Unknown	Unknown	Susceptible	Susceptible	43.004	Non-mosaic	WT	Mutation	WT	Mutation	Mutation	WT	WT	WT	WT
61884	DRR129094	PRJDB6504	SAMD00116669	Unknown	1998	Asia	Japan	Unknown	Unknown	Unknown	Susceptible	Susceptible	2.031	Non-mosaic	WT	Mutation	WT	WT	Mutation	WT	WT	WT	WT
61885	DRR129095	PRJDB6504	SAMD00116670	Unknown	1998	Asia	Japan	Unknown	Unknown	Unknown	Susceptible	Susceptible	5.006	Non-mosaic	WT	Mutation	WT	WT	Mutation	WT	WT	WT	WT
61886	DRR129096	PRJDB6504	SAMD00116671	Unknown	1999	Asia	Japan	Unknown	Unknown	Unknown	Susceptible	Susceptible	5.006	Non-mosaic	WT	Mutation	WT	WT	Mutation	WT	WT	WT	WT
61887	DRR129097	PRJDB6504	SAMD00116672	Unknown	2000	Asia	Japan	Unknown	Unknown	Unknown	Susceptible	Susceptible	5.006	Non-mosaic	WT	Mutation	WT	WT	Mutation	WT	WT	WT	WT
61888	DRR129098	PRJDB6504	SAMD00116673	Unknown	2000	Asia	Japan	Unknown	Unknown	Unknown	Susceptible	Susceptible	5.006	Non-mosaic	WT	Mutation	WT	WT	Mutation	WT	WT	WT	WT
61889	DRR129099	PRJDB6504	SAMD00116674	Unknown	2000	Asia	Japan	Unknown	Unknown	Unknown	Susceptible	Susceptible	5.006	Non-mosaic	WT	Mutation	WT	WT	Mutation	WT	WT	WT	WT
61890	DRR129100	PRJDB6504	SAMD00116675	Unknown	2000	Asia	Japan	Unknown	Unknown	Unknown	Susceptible	Susceptible	5.006	Non-mosaic	WT	Mutation	WT	WT	Mutation	WT	WT	WT	WT
61891	DRR129101	PRJDB6504	SAMD00116676	Unknown	2000	Asia	Japan	Unknown	Unknown	Unknown	Susceptible	Susceptible	2.031	Non-mosaic	WT	Mutation	WT	WT	Mutation	WT	WT	WT	WT
61892	DRR129102	PRJDB6504	SAMD00116677	Unknown	2000	Asia	Japan	Unknown	Unknown	Unknown	Susceptible	Susceptible	2.031	Non-mosaic	WT	Mutation	WT	WT	Mutation	WT	WT	WT	WT
61893	DRR129103	PRJDB6504	SAMD00116678	Unknown	2000	Asia	Japan	Unknown	Unknown	Unknown	Susceptible	Susceptible	2.031	Non-mosaic	WT	Mutation	WT	WT	Mutation	WT	WT	WT	WT
ERR1067813	ERR1067813	PRJEB7904	SAMEA3462869	Unknown	2013	North America	USA	Susceptible	Susceptible	Elevated	Susceptible	Susceptible	34.018	Mosaic_derivative	Mutation	Mutation	Mutation	WT	Mutation	Mutation	Mutation	WT	WT
ERR1067820	ERR1067820	PRJEB7904	SAMEA3462876	Unknown	2013	North America	USA	Elevated	Elevated	Elevated	Susceptible	Susceptible	3.004	Non-mosaic	WT	Mutation	WT	WT	Mutation	WT	WT	WT	WT
ERR1067823	ERR1067823	PRJEB7904	SAMEA3462879	Unknown	2013	North America	USA	Elevated	Elevated	Elevated	Elevated	Susceptible	34.018	Mosaic_derivative	Mutation	Mutation	Mutation	WT	Mutation	Mutation	Mutation	WT	WT
ERR191730	ERR191730	PRJEB2999	SAMEA1690394	Unknown	2009	North America	USA	Elevated	Elevated	Elevated	Elevated	Elevated	2.023	Non-mosaic	WT	WT	WT	WT	Mutation	WT	Unknown	WT	WT
ERR191732	ERR191732	PRJEB2999	SAMEA1690469	Unknown	2009	North America	USA	Elevated	Elevated	Elevated	Elevated	Elevated	34.018	Mosaic_derivative	Mutation	Mutation	Mutation	WT	Mutation	Mutation	Mutation	WT	WT
ERR191734	ERR191734	PRJEB2999	SAMEA1690501	Unknown	2009	North America	USA	Elevated	Elevated	Elevated	Elevated	Susceptible	34.018	Mosaic_derivative	Mutation	Mutation	Mutation	WT	Mutation	Mutation	Mutation	WT	WT
ERR191736	ERR191736	PRJEB2999	SAMEA1690387	Unknown	2009	North America	USA	Elevated	Elevated	Elevated	Elevated	Susceptible	34.018	Mosaic_derivative	Mutation	Mutation	Mutation	WT	Mutation	Mutation	Mutation	WT	WT
ERR191750	ERR191750	PRJEB2999	SAMEA1690375	Unknown	2009	North America	USA	Elevated	Elevated	Elevated	Elevated	Susceptible	34.018	Mosaic_derivative	Mutation	Mutation	Mutation	WT	Mutation	Mutation	Mutation	WT	WT
ERR191752	ERR191752	PRJEB2999	SAMEA1690444	Unknown	2009	North America	USA	Elevated	Elevated	Elevated	Elevated	Susceptible	34.018	Mosaic_derivative	Mutation	Mutation	Mutation	WT	Mutation	Mutation	Mutation	WT	WT
ERR191754	ERR191754	PRJEB2999	SAMEA1690396	Unknown	2009	North America	USA	Elevated	Elevated	Elevated	Elevated	Susceptible	34.018	Mosaic_derivative	Mutation	Mutation	Mutation	WT	Mutation	Mutation	Mutation	WT	WT
ERR191756	ERR191756	PRJEB2999	SAMEA1690399	Unknown	2009	North America	USA	Elevated	Elevated	Elevated	Elevated	Susceptible	34.018	Mosaic_derivative	Mutation	Mutation	Mutation	WT	Mutation	Mutation	Mutation	WT	WT
ERR191758	ERR191758	PRJEB2999	SAMEA1690349	Unknown	2009	North America	USA	Elevated	Elevated	Elevated	Elevated	Susceptible	34.018	Mosaic_derivative	Mutation	Mutation	Mutation	WT	Mutation	Mutation	Mutation	WT	WT
ERR191760	ERR191760	PRJEB2999	SAMEA1690401	Unknown	2009	North America	USA	Elevated	Elevated	Elevated	Elevated	Susceptible	34.018	Mosaic_derivative	Mutation	Mutation	Mutation	WT	Mutation	Mutation	Mutation	WT	WT
ERR191762	ERR191762	PRJEB2999	SAMEA1690441	Unknown	2009	North America	USA	Elevated	Elevated	Elevated	Elevated	Susceptible	34.018	Mosaic_derivative	Mutation	Mutation	Mutation	WT	Mutation	Mutation	Mutation	WT	WT
ERR191764	ERR191764	PRJEB2999	SAMEA1690388	Unknown	2009	North America	USA	Elevated	Elevated	Elevated	Elevated	Elevated	34.018	Mosaic_derivative	Mutation	Mutation	Mutation	WT	Mutation	Mutation	Mutation	WT	WT
ERR191766	ERR191766	PRJEB2999	SAMEA1690348	Unknown	2009	North America	USA	Elevated	Elevated	Elevated	Elevated	Elevated	34.018	Mosaic_derivative	Mutation	Mutation	Mutation	WT	Mutation	Mutation	Mutation	WT	WT
ERR191768	ERR191768	PRJEB2999	SAMEA1690361	Unknown	2009	North America	USA	Elevated	Elevated	Elevated	Elevated	Elevated	34.018	Mosaic_derivative	Mutation	Mutation	Mutation	WT	Mutation	Mutation	Mutation	WT	WT
ERR191770	ERR191770	PRJEB2999	SAMEA1690371	Unknown	2009	North America	USA	Elevated	Elevated	Elevated	Elevated	Elevated	34.018	Mosaic_derivative	Mutation	Mutation	Mutation	WT	Mutation	Mutation	Mutation	WT	WT
ERR191772	ERR191772	PRJEB2999	SAMEA1690351	Unknown	2009	North America	USA	Elevated	Elevated	Elevated	Elevated	Susceptible	34.018	Mosaic_derivative	Mutation	Mutation	Mutation	WT	Mutation	Mutation	Mutation	WT	WT
ERR191774	ERR191774	PRJEB2999	SAMEA1690482	Unknown	2009	North America	USA	Elevated	Elevated	Elevated	Elevated	Susceptible	34.018	Mosaic_derivative	Mutation	Mutation	Mutation	WT	Mutation	Mutation	Mutation	WT	WT
ERR191776	ERR191776	PRJEB2999	SAMEA1690340	Unknown	2009	North America	USA	Elevated	Elevated	Elevated	Elevated	Susceptible	34.018	Mosaic_derivative	Mutation	Mutation	Mutation	WT	Mutation	Mutation	Mutation	WT	WT
ERR191778	ERR191778	PRJEB2999	SAMEA1690460	Unknown	2009	North America	USA	Elevated	Elevated	Elevated	Elevated	Susceptible	34.018	Mosaic_derivative	Mutation	Mutation	Mutation	WT	Mutation	Mutation	Mutation	WT	WT
ERR191780	ERR191780	PRJEB2999	SAMEA1690425	Unknown	2009	North America	USA	Elevated	Elevated	Elevated	Elevated	Susceptible	34.018	Mosaic_derivative	Mutation	Mutation	Mutation	WT	Mutation	Mutation	Mutation	WT	WT
ERR191782	ERR191782	PRJEB2999	SAMEA1690512	Unknown	2009	North America	USA	Elevated	Elevated	Elevated	Elevated	Elevated	34.018	Mosaic_derivative	Mutation	Mutation	Mutation	WT	Mutation	Mutation	Mutation	WT	WT
ERR191784	ERR191784	PRJEB2999	SAMEA1690377	Unknown	2009	North America	USA	Elevated	Elevated	Elevated	Elevated	Susceptible	34.018	Mosaic_derivative	Mutation	Mutation	Mutation	WT	Mutation	Mutation	Mutation	WT	WT
ERR191786	ERR191786	PRJEB2999	SAMEA1690322	Unknown	2009	North America	USA	Elevated	Elevated	Elevated	Elevated	Susceptible	72.001	Mosaic_derivative	Mutation	Mutation	Mutation	WT	Mutation	Mutation	Mutation	WT	Mutation
ERR191792	ERR191792	PRJEB2999	SAMEA1690419	MSMW	2009	North America	USA	Elevated	Elevated	Elevated	Elevated	Susceptible	34.001	Mosaic_derivative	Mutation	Mutation	Mutation	WT	Mutation	Mutation	Mutation	WT	WT
ERR191796	ERR191796	PRJEB2999	SAMEA1690449	MSM	2009	North America	USA	Elevated	Elevated	Elevated	Elevated	Elevated	34.001	Mosaic_derivative	Mutation	Mutation	Mutation	WT	Mutation	Mutation	Mutation	WT	WT
ERR191798	ERR191798	PRJEB2999	SAMEA1690374	MSW	2009	North America	USA	Elevated	Elevated	Elevated	Elevated	Elevated	34.001	Mosaic_derivative	Mutation	Mutation	Mutation	WT	Mutation	Mutation	Mutation	WT	WT
ERR191804	ERR191804	PRJEB2999	SAMEA1690335	MSM	2009	North America	USA	Elevated	Elevated	Elevated	Elevated	Susceptible	34.018	Mosaic_derivative	Mutation	Mutation	Mutation	WT	Mutation	Mutation	Mutation	WT	WT
ERR191806	ERR191806	PRJEB2999	SAMEA1690496	MSM	2009	North America	USA	Elevated	Elevated	Elevated	Elevated	Susceptible	34.018	Mosaic_derivative	Mutation	Mutation	Mutation	WT	Mutation	Mutation	Mutation	WT	WT
ERR191808	ERR191808	PRJEB2999	SAMEA1690380	MSM	2009	North America	USA	Elevated	Susceptible	Elevated	Elevated	Susceptible	34.018	Mosaic_derivative	Mutation	Mutation	Mutation	WT	Mutation	Mutation	Mutation	WT	WT
ERR191810	ERR191810	PRJEB2999	SAMEA1690424	MSM	2009	North America	USA	Elevated	Susceptible	Elevated	Elevated	Susceptible	34.018	Mosaic_derivative	Mutation	Mutation	Mutation	WT	Mutation	Mutation	Mutation	WT	WT
ERR191814	ERR191814	PRJEB2999	SAMEA1690384	MSM	2009	North America	USA	Elevated	Elevated	Elevated	Elevated	Susceptible	34.018	Mosaic_derivative	Mutation	Mutation	Mutation	WT	Mutation	Mutation	Mutation	WT	WT
ERR191818	ERR191818	PRJEB2999	SAMEA1690459	MSW	2009	North America	USA	Elevated	Elevated	Elevated	Elevated	Susceptible	34.018	Mosaic_derivative	Mutation	Mutation	Mutation	WT	Mutation	Mutation	Mutation	WT	WT
ERR191820	ERR191820	PRJEB2999	SAMEA1690422	MSM	2010	North America	USA	Elevated	Elevated	Elevated	Elevated	Susceptible	34.018	Mosaic_derivative	Mutation	Mutation	Mutation	WT	Mutation	Mutation	Mutation	WT	WT
ERR191822	ERR191822	PRJEB2999	SAMEA1690484	MSM	2010	North America	USA	Elevated	Elevated	Elevated	Elevated	Elevated	34.018	Mosaic_derivative	Mutation	Mutation	Mutation	WT	Mutation	Mutation	Mutation	WT	WT
ERR191824	ERR191824	PRJEB2999	SAMEA1690325	MSM	2010	North America	USA	Elevated	Elevated	Elevated	Elevated	Susceptible	34.018	Mosaic_derivative	Mutation	Mutation	Mutation	WT	Mutation	Mutation	Mutation	WT	WT
ERR222894	ERR222894	PRJEB2090	SAMEA1677304	MSM	2010	North America	USA	Elevated	Elevated	Elevated	Elevated	Susceptible	34.018	Mosaic_derivative	Mutation	Mutation	Mutation	WT	Mutation	Mutation	Mutation	WT	WT
ERR222904	ERR222904	PRJEB2090	SAMEA1677479	MSW	2010	North America	USA	Elevated	Elevated	Elevated	Elevated	Elevated	34.018	Mosaic_derivative	Mutation	Mutation	Mutation	WT	Mutation	Mutation	Mutation	WT	WT
ERR222926	ERR222926	PRJEB2090	SAMEA1677451	MSW	2010	North America	USA	Elevated	Elevated	Elevated	Elevated	Susceptible	34.018	Mosaic_derivative	Mutation	Mutation	Mutation	WT	Mutation	Mutation	Mutation	WT	WT
ERR222928	ERR222928	PRJEB2090	SAMEA1677437	MSM	2010	North America	USA	Elevated	Elevated	Elevated	Elevated	Susceptible	34.018	Mosaic_derivative	Mutation	Mutation	Mutation	WT	Mutation	Mutation	Mutation	WT	WT
ERR222930	ERR222930	PRJEB2090	SAMEA1677436	MSW	2010	North America	USA	Elevated	Susceptible	Elevated	Elevated	Susceptible	34.018	Mosaic_derivative	Mutation	Mutation	Mutation	WT	Mutation	Mutation	Mutation	WT	WT
ERR222932	ERR222932	PRJEB2090	SAMEA1677294	MSMW	2010	North America	USA	Elevated	Elevated	Elevated	Elevated	Susceptible	34.018	Mosaic_derivative	Mutation	Mutation	Mutation	WT	Mutation	Mutation	Mutation	WT	WT
ERR222934	ERR222934	PRJEB2090	SAMEA1677445	MSW	2010	North America	USA	Elevated	Elevated	Elevated	Elevated	Susceptible	34.018	Mosaic_derivative	Mutation	Mutation	Mutation	WT	Mutation	Mutation	Mutation	WT	WT
ERR222936	ERR222936	PRJEB2090	SAMEA1677343	MSW	2010	North America	USA	Elevated	Elevated	Elevated	Elevated	Susceptible	34.018	Mosaic_derivative	Mutation	Mutation	Mutation	WT	Mutation	Mutation	Mutation	WT	WT
ERR222938	ERR222938	PRJEB2090	SAMEA1677345	MSW	2010	North America	USA	Elevated	Elevated	Elevated	Elevated	Elevated	34.018	Mosaic_derivative	Mutation	Mutation	Mutation	WT	Mutation	Mutation	Mutation	WT	WT
ERR222940	ERR222940	PRJEB2090	SAMEA1677419	MSW	2010	North America	USA	Elevated	Elevated	Elevated	Elevated	Elevated	34.018	Mosaic_derivative	Mutation	Mutation	Mutation	WT	Mutation	Mutation	Mutation	WT	WT
ERR223603	ERR223603	PRJEB2999	SAMEA1690495	MSW	2010	North America	USA	Elevated	Elevated	Elevated	Elevated	Elevated	34.018	Mosaic_derivative	Mutation	Mutation	Mutation	WT	Mutation	Mutation	Mutation	WT	WT
ERR223607	ERR223607	PRJEB2999	SAMEA1690416	MSW	2010	North America	USA	Elevated	Elevated	Elevated	Elevated	Susceptible	34.018	Mosaic_derivative	Mutation	Mutation	Mutation	WT	Mutation	Mutation	Mutation	WT	WT
ERR223609	ERR223609	PRJEB2999	SAMEA1690339	MSM	2010	North America	USA	Elevated	Elevated	Elevated	Elevated	Susceptible	34.018	Mosaic_derivative	Mutation	Mutation	Mutation	WT	Mutation	Mutation	Mutation	WT	WT
ERR223611	ERR223611	PRJEB2999	SAMEA1690480	MSM	2010	North America	USA	Susceptible	Elevated	Elevated	Elevated	Susceptible	34.018	Mosaic_derivative	Mutation	Mutation	Mutation	WT	Mutation	Mutation	Mutation	WT	WT
ERR223613	ERR223613	PRJEB2999	SAMEA1690437	MSMW	2010	North America	USA	Elevated	Elevated	Elevated	Elevated	Elevated	34.018	Mosaic_derivative	Mutation	Mutation	Mutation	WT	Mutation	Mutation	Mutation	WT	WT
ERR223615	ERR223615	PRJEB2999	SAMEA1690493	MSM	2010	North America	USA	Elevated	Elevated	Elevated	Elevated	Susceptible	2.004	Non-mosaic	WT	WT	WT	WT	Mutation	WT	Unknown	WT	WT
ERR223617	ERR223617	PRJEB2999	SAMEA1690319	MSW	2010	North America	USA	Elevated	Elevated	Elevated	Elevated	Elevated	2.023	Non-mosaic	WT	WT	WT	WT	Mutation	WT	Unknown	WT	WT
ERR223619	ERR223619	PRJEB2999	SAMEA1690464	MSM	2010	North America	USA	Elevated	Elevated	Elevated	Elevated	Susceptible	34.018	Mosaic_derivative	Mutation	Mutation	Mutation	WT	Mutation	Mutation	Mutation	WT	WT
ERR223621	ERR223621	PRJEB2999	SAMEA1690344	MSW	2010	North America	USA	Elevated	Elevated	Elevated	Elevated	Susceptible	34.018	Mosaic_derivative	Mutation	Mutation	Mutation	WT	Mutation	Mutation	Mutation	WT	WT
ERR223623	ERR223623	PRJEB2999	SAMEA1690413	MSM	2010	North America	USA	Susceptible	Elevated	Elevated	Elevated	Susceptible	34.018	Mosaic_derivative	Mutation	Mutation	Mutation	WT	Mutation	Mutation	Mutation	WT	WT
ERR223625	ERR223625	PRJEB2999	SAMEA1690378	MSM	2010	North America	USA	Susceptible	Elevated	Elevated	Elevated	Susceptible	34.018	Mosaic_derivative	Mutation	Mutation	Mutation	WT	Mutation	Mutation	Mutation	WT	WT
ERR223627	ERR223627	PRJEB2999	SAMEA1690392	MSM	2010	North America	USA	Elevated	Elevated	Elevated	Elevated	Susceptible	34.018	Mosaic_derivative	Mutation	Mutation	Mutation	WT	Mutation	Mutation	Mutation	WT	WT
ERR223629	ERR223629	PRJEB2999	SAMEA1690475	MSM	2010	North America	USA	Elevated	Elevated	Elevated	Elevated	Elevated	34.018	Mosaic_derivative	Mutation	Mutation	Mutation	WT	Mutation	Mutation	Mutation	WT	WT
ERR223633	ERR223633	PRJEB2999	SAMEA1690463	MSM	2010	North America	USA	Susceptible	Susceptible	Elevated	Elevated	Susceptible	34.018	Mosaic_derivative	Mutation	Mutation	Mutation	WT	Mutation	Mutation	Mutation	WT	WT
ERR223635	ERR223635	PRJEB2999	SAMEA1690390	MSM	2010	North America	USA	Elevated	Elevated	Elevated	Elevated	Susceptible	34.018	Mosaic_derivative	Mutation	Mutation	Mutation	WT	Mutation	Mutation	Mutation	WT	WT
ERR223637	ERR223637	PRJEB2999	SAMEA1690329	MSM	2010	North America	USA	Elevated	Elevated	Elevated	Elevated	Susceptible	34.018	Mosaic_derivative	Mutation	Mutation	Mutation	WT	Mutation	Mutation	Mutation	WT	WT
ERR223639	ERR223639	PRJEB2999	SAMEA1690442	MSMW	2010	North America	USA	Elevated	Elevated	Elevated	Elevated	Susceptible	34.018	Mosaic_derivative	Mutation	Mutation	Mutation	WT	Mutation	Mutation	Mutation	WT	WT
ERR223641	ERR223641	PRJEB2999	SAMEA1690430	MSM	2010	North America	USA	Elevated	Elevated	Elevated	Elevated	Susceptible	34.018	Mosaic_derivative	Mutation	Mutation	Mutation	WT	Mutation	Mutation	Mutation	WT	WT
ERR223643	ERR223643	PRJEB2999	SAMEA1690386	MSM	2010	North America	USA	Elevated	Elevated	Elevated	Elevated	Susceptible	34.018	Mosaic_derivative	Mutation	Mutation	Mutation	WT	Mutation	Mutation	Mutation	WT	WT
ERR223645	ERR223645	PRJEB2999	SAMEA1690410	MSM	2010	North America	USA	Elevated	Elevated	Elevated	Elevated	Elevated	34.018	Mosaic_derivative	Mutation	Mutation	Mutation	WT	Mutation	Mutation	Mutation	WT	WT
ERR223647	ERR223647	PRJEB2999	SAMEA1690455	MSM	2010	North America	USA	Elevated	Elevated	Elevated	Elevated	Susceptible	34.018	Mosaic_derivative	Mutation	Mutation	Mutation	WT	Mutation	Mutation	Mutation	WT	WT
ERR223649	ERR223649	PRJEB2999	SAMEA1690508	MSM	2010	North America	USA	Elevated	Elevated	Elevated	Elevated	Elevated	34.018	Mosaic_derivative	Mutation	Mutation	Mutation	WT	Mutation	Mutation	Mutation	WT	WT
ERR223651	ERR223651	PRJEB2999	SAMEA1690353	MSM	2010	North America	USA	Elevated	Elevated	Elevated	Elevated	Susceptible	34.018	Mosaic_derivative	Mutation	Mutation	Mutation	WT	Mutation	Mutation	Mutation	WT	WT
ERR223653	ERR223653	PRJEB2999	SAMEA1690405	MSM	2010	North America	USA	Elevated	Elevated	Elevated	Elevated	Elevated	34.018	Mosaic_derivative	Mutation	Mutation	Mutation	WT	Mutation	Mutation	Mutation	WT	WT
ERR223657	ERR223657	PRJEB2999	SAMEA1690447	MSM	2010	North America	USA	Elevated	Elevated	Elevated	Elevated	Susceptible	34.018	Mosaic_derivative	Mutation	Mutation	Mutation	WT	Mutation	Mutation	Mutation	WT	WT
ERR223661	ERR223661	PRJEB2999	SAMEA1690428	MSM	2010	North America	USA	Elevated	Elevated	Elevated	Elevated	Elevated	34.018	Mosaic_derivative	Mutation	Mutation	Mutation	WT	Mutation	Mutation	Mutation	WT	WT
ERR223663	ERR223663	PRJEB2999	SAMEA1690439	MSM	2010	North America	USA	Elevated	Elevated	Elevated	Elevated	Elevated	34.018	Mosaic_derivative	Mutation	Mutation	Mutation	WT	Mutation	Mutation	Mutation	WT	WT
ERR223665	ERR223665	PRJEB2999	SAMEA1690457	MSM	2010	North America	USA	Elevated	Elevated	Elevated	Elevated	Susceptible	34.018	Mosaic_derivative	Mutation	Mutation	Mutation	WT	Mutation	Mutation	Mutation	WT	WT
ERR223669	ERR223669	PRJEB2999	SAMEA1690421	MSM	2010	North America	USA	Elevated	Elevated	Elevated	Elevated	Elevated	34.018	Mosaic_derivative	Mutation	Mutation	Mutation	WT	Mutation	Mutation	Mutation	WT	WT
ERR223671	ERR223671	PRJEB2999	SAMEA1690336	MSW	2010	North America	USA	Elevated	Elevated	Elevated	Elevated	Susceptible	34.018	Mosaic_derivative	Mutation	Mutation	Mutation	WT	Mutation	Mutation	Mutation	WT	WT
ERR223683	ERR223683	PRJEB2999	SAMEA1690346	MSMW	2010	North America	USA	Susceptible	Susceptible	Elevated	Elevated	Susceptible	34.018	Mosaic_derivative	Mutation	Mutation	Mutation	WT	Mutation	Mutation	Mutation	WT	WT
ERR223685	ERR223685	PRJEB2999	SAMEA1690483	MSM	2010	North America	USA	Elevated	Elevated	Elevated	Elevated	Susceptible	34.018	Mosaic_derivative	Mutation	Mutation	Mutation	WT	Mutation	Mutation	Mutation	WT	WT
ERR223687	ERR223687	PRJEB2999	SAMEA1690400	MSM	2010	North America	USA	Susceptible	Elevated	Elevated	Elevated	Elevated	34.018	Mosaic_derivative	Mutation	Mutation	Mutation	WT	Mutation	Mutation	Mutation	WT	WT
ERR223689	ERR223689	PRJEB2999	SAMEA1690381	MSMW	2010	North America	USA	Susceptible	Elevated	Elevated	Elevated	Susceptible	34.018	Mosaic_derivative	Mutation	Mutation	Mutation	WT	Mutation	Mutation	Mutation	WT	WT
ERR223691	ERR223691	PRJEB2999	SAMEA1690404	MSM	2010	North America	USA	Elevated	Elevated	Elevated	Elevated	Susceptible	34.018	Mosaic_derivative	Mutation	Mutation	Mutation	WT	Mutation	Mutation	Mutation	WT	WT
ERR223693	ERR223693	PRJEB2999	SAMEA1690426	MSW	2010	North America	USA	Elevated	Elevated	Elevated	Elevated	Elevated	34.018	Mosaic_derivative	Mutation	Mutation	Mutation	WT	Mutation	Mutation	Mutation	WT	WT
ERR223695	ERR223695	PRJEB2999	SAMEA1690494	MSMW	2010	North America	USA	Elevated	Elevated	Elevated	Elevated	Susceptible	34.018	Mosaic_derivative	Mutation	Mutation	Mutation	WT	Mutation	Mutation	Mutation	WT	WT
ERR854867	ERR854867	PRJEB7904	SAMEA3165268	MSM	2012	North America	USA	Elevated	Elevated	Elevated	Elevated	Susceptible	34.018	Mosaic_derivative	Mutation	Mutation	Mutation	WT	Mutation	Mutation	Mutation	WT	WT
ERR854868	ERR854868	PRJEB7904	SAMEA3165295	MSMW	2012	North America	USA	Elevated	Elevated	Elevated	Elevated	Susceptible	34.018	Mosaic_derivative	Mutation	Mutation	Mutation	WT	Mutation	Mutation	Mutation	WT	WT
ERR854869	ERR854869	PRJEB7904	SAMEA3165296	MSM	2012	North America	USA	Elevated	Elevated	Elevated	Elevated	Susceptible	34.018	Mosaic_derivative	Mutation	Mutation	Mutation	WT	Mutation	Mutation	Mutation	WT	WT
ERR854870	ERR854870	PRJEB7904	SAMEA3165299	MSM	2012	North America	USA	Elevated	Elevated	Elevated	Elevated	Susceptible	34.018	Mosaic_derivative	Mutation	Mutation	Mutation	WT	Mutation	Mutation	Mutation	WT	WT
ERR854885	ERR854885	PRJEB7904	SAMEA3165222	MSM	2006	North America	USA	Elevated	Elevated	Elevated	Susceptible	Susceptible	5.006	Non-mosaic	WT	Mutation	WT	WT	Mutation	WT	WT	WT	WT
ERR854887	ERR854887	PRJEB7904	SAMEA3165225	MSM	2006	North America	USA	Elevated	Elevated	Elevated	Elevated	Susceptible	34.018	Mosaic_derivative	Mutation	Mutation	Mutation	WT	Mutation	Mutation	Mutation	WT	WT
ERR854888	ERR854888	PRJEB7904	SAMEA3165226	MSM	2007	North America	USA	Elevated	Elevated	Elevated	Elevated	Elevated	34.018	Mosaic_derivative	Mutation	Mutation	Mutation	WT	Mutation	Mutation	Mutation	WT	WT
ERR854894	ERR854894	PRJEB7904	SAMEA3165233	MSM	2008	North America	USA	Susceptible	Elevated	Elevated	Elevated	Elevated	34.01	Mosaic_derivative	Mutation	Mutation	Mutation	WT	Mutation	Mutation	Mutation	WT	WT
ERR854895	ERR854895	PRJEB7904	SAMEA3165234	MSM	2008	North America	USA	Elevated	Elevated	Elevated	Elevated	Elevated	34.018	Mosaic_derivative	Mutation	Mutation	Mutation	WT	Mutation	Mutation	Mutation	WT	WT
ERR854897	ERR854897	PRJEB7904	SAMEA3165236	MSW	2012	North America	USA	Elevated	Elevated	Elevated	Elevated	Susceptible	34.018	Mosaic_derivative	Mutation	Mutation	Mutation	WT	Mutation	Mutation	Mutation	WT	WT
ERR854898	ERR854898	PRJEB7904	SAMEA3165238	MSW	2012	North America	USA	Elevated	Elevated	Elevated	Elevated	Susceptible	34.018	Mosaic_derivative	Mutation	Mutation	Mutation	WT	Mutation	Mutation	Mutation	WT	WT
ERR854899	ERR854899	PRJEB7904	SAMEA3165239	MSM	2012	North America	USA	Elevated	Elevated	Elevated	Elevated	Susceptible	34.018	Mosaic_derivative	Mutation	Mutation	Mutation	WT	Mutation	Mutation	Mutation	WT	WT
ERR854900	ERR854900	PRJEB7904	SAMEA3165241	MSW	2012	North America	USA	Elevated	Elevated	Elevated	Elevated	Elevated	34.018	Mosaic_derivative	Mutation	Mutation	Mutation	WT	Mutation	Mutation	Mutation	WT	WT
ERR854901	ERR854901	PRJEB7904	SAMEA3165242	MSW	2012	North America	USA	Elevated	Elevated	Elevated	Elevated	Susceptible	34.018	Mosaic_derivative	Mutation	Mutation	Mutation	WT	Mutation	Mutation	Mutation	WT	WT
ERR854902	ERR854902	PRJEB7904	SAMEA3165243	MSM	2012	North America	USA	Elevated	Elevated	Elevated	Elevated	Susceptible	34.018	Mosaic_derivative	Mutation	Mutation	Mutation	WT	Mutation	Mutation	Mutation	WT	WT
ERR854903	ERR854903	PRJEB7904	SAMEA3165245	MSM	2012	North America	USA	Elevated	Elevated	Elevated	Elevated	Susceptible	34.018	Mosaic_derivative	Mutation	Mutation	Mutation	WT	Mutation	Mutation	Mutation	WT	WT
ERR854904	ERR854904	PRJEB7904	SAMEA3165246	MSM	2012	North America	USA	Elevated	Elevated	Elevated	Elevated	Susceptible	34.018	Mosaic_derivative	Mutation	Mutation	Mutation	WT	Mutation	Mutation	Mutation	WT	WT
ERR854906	ERR854906	PRJEB7904	SAMEA3165249	MSM	2012	North America	USA	Elevated	Elevated	Elevated	Elevated	Susceptible	34.018	Mosaic_derivative	Mutation	Mutation	Mutation	WT	Mutation	Mutation	Mutation	WT	WT
ERR854907	ERR854907	PRJEB7904	SAMEA3165250	MSM	2012	North America	USA	Elevated	Elevated	Elevated	Elevated	Elevated	34.018	Mosaic_derivative	Mutation	Mutation	Mutation	WT	Mutation	Mutation	Mutation	WT	WT
ERR854908	ERR854908	PRJEB7904	SAMEA3165252	MSW	2012	North America	USA	Elevated	Elevated	Elevated	Elevated	Elevated	34.018	Mosaic_derivative	Mutation	Mutation	Mutation	WT	Mutation	Mutation	Mutation	WT	WT
ERR854910	ERR854910	PRJEB7904	SAMEA3165254	MSM	2012	North America	USA	Elevated	Elevated	Elevated	Elevated	Susceptible	34.018	Mosaic_derivative	Mutation	Mutation	Mutation	WT	Mutation	Mutation	Mutation	WT	WT
ERR854911	ERR854911	PRJEB7904	SAMEA3165256	MSM	2012	North America	USA	Elevated	Susceptible	Elevated	Elevated	Susceptible	34.018	Mosaic_derivative	Mutation	Mutation	Mutation	WT	Mutation	Mutation	Mutation	WT	WT
ERR854912	ERR854912	PRJEB7904	SAMEA3165257	MSM	2012	North America	USA	Elevated	Elevated	Elevated	Elevated	Elevated	34.018	Mosaic_derivative	Mutation	Mutation	Mutation	WT	Mutation	Mutation	Mutation	WT	WT
ERR854913	ERR854913	PRJEB7904	SAMEA3165258	MSM	2012	North America	USA	Elevated	Elevated	Elevated	Elevated	Susceptible	34.018	Mosaic_derivative	Mutation	Mutation	Mutation	WT	Mutation	Mutation	Mutation	WT	WT
ERR854914	ERR854914	PRJEB7904	SAMEA3165260	MSM	2012	North America	USA	Elevated	Elevated	Elevated	Elevated	Susceptible	34.018	Mosaic_derivative	Mutation	Mutation	Mutation	WT	Mutation	Mutation	Mutation	WT	WT
ERR854915	ERR854915	PRJEB7904	SAMEA3165261	MSM	2012	North America	USA	Elevated	Elevated	Elevated	Elevated	Susceptible	34.018	Mosaic_derivative	Mutation	Mutation	Mutation	WT	Mutation	Mutation	Mutation	WT	WT
ERR854916	ERR854916	PRJEB7904	SAMEA3165262	MSM	2012	North America	USA	Elevated	Elevated	Elevated	Elevated	Susceptible	34.018	Mosaic_derivative	Mutation	Mutation	Mutation	WT	Mutation	Mutation	Mutation	WT	WT
ERR854917	ERR854917	PRJEB7904	SAMEA3165264	MSW	2012	North America	USA	Elevated	Elevated	Elevated	Elevated	Susceptible	34.018	Mosaic_derivative	Mutation	Mutation	Mutation	WT	Mutation	Mutation	Mutation	WT	WT
ERR854918	ERR854918	PRJEB7904	SAMEA3165265	MSM	2012	North America	USA	Elevated	Elevated	Elevated	Elevated	Elevated	34.018	Mosaic_derivative	Mutation	Mutation	Mutation	WT	Mutation	Mutation	Mutation	WT	WT
ERR854919	ERR854919	PRJEB7904	SAMEA3165266	MSM	2012	North America	USA	Elevated	Elevated	Elevated	Elevated	Elevated	34.018	Mosaic_derivative	Mutation	Mutation	Mutation	WT	Mutation	Mutation	Mutation	WT	WT
ERR854920	ERR854920	PRJEB7904	SAMEA3165269	MSMW	2012	North America	USA	Elevated	Elevated	Elevated	Elevated	Susceptible	34.018	Mosaic_derivative	Mutation	Mutation	Mutation	WT	Mutation	Mutation	Mutation	WT	WT
ERR854921	ERR854921	PRJEB7904	SAMEA3165270	MSW	2012	North America	USA	Elevated	Elevated	Elevated	Elevated	Elevated	34.018	Mosaic_derivative	Mutation	Mutation	Mutation	WT	Mutation	Mutation	Mutation	WT	WT
ERR854922	ERR854922	PRJEB7904	SAMEA3165272	MSW	2012	North America	USA	Elevated	Elevated	Elevated	Elevated	Susceptible	34.018	Mosaic_derivative	Mutation	Mutation	Mutation	WT	Mutation	Mutation	Mutation	WT	WT
ERR854923	ERR854923	PRJEB7904	SAMEA3165273	MSW	2012	North America	USA	Elevated	Elevated	Elevated	Elevated	Elevated	34.018	Mosaic_derivative	Mutation	Mutation	Mutation	WT	Mutation	Mutation	Mutation	WT	WT
ERR854924	ERR854924	PRJEB7904	SAMEA3165275	MSW	2012	North America	USA	Elevated	Elevated	Elevated	Elevated	Susceptible	34.018	Mosaic_derivative	Mutation	Mutation	Mutation	WT	Mutation	Mutation	Mutation	WT	WT
ERR854925	ERR854925	PRJEB7904	SAMEA3165276	MSW	2005	North America	USA	Susceptible	Elevated	Elevated	Susceptible	Susceptible	5.006	Non-mosaic	WT	Mutation	WT	WT	Mutation	WT	WT	WT	WT
ERR854926	ERR854926	PRJEB7904	SAMEA3165277	MSM	2012	North America	USA	Elevated	Elevated	Elevated	Elevated	Susceptible	34.018	Mosaic_derivative	Mutation	Mutation	Mutation	WT	Mutation	Mutation	Mutation	WT	WT
ERR854927	ERR854927	PRJEB7904	SAMEA3165279	MSW	2012	North America	USA	Elevated	Elevated	Elevated	Elevated	Elevated	34.018	Mosaic_derivative	Mutation	Mutation	Mutation	WT	Mutation	Mutation	Mutation	WT	WT
ERR854928	ERR854928	PRJEB7904	SAMEA3165280	MSM	2012	North America	USA	Elevated	Elevated	Elevated	Susceptible	Susceptible	9.005	Non-mosaic	Mutation	Mutation	Mutation	WT	Mutation	Mutation	Mutation	WT	WT
ERR854929	ERR854929	PRJEB7904	SAMEA3165282	MSM	2012	North America	USA	Elevated	Elevated	Elevated	Elevated	Elevated	34.018	Mosaic_derivative	Mutation	Mutation	Mutation	WT	Mutation	Mutation	Mutation	WT	WT
ERR854930	ERR854930	PRJEB7904	SAMEA3165283	MSM	2012	North America	USA	Elevated	Elevated	Elevated	Elevated	Susceptible	34.018	Mosaic_derivative	Mutation	Mutation	Mutation	WT	Mutation	Mutation	Mutation	WT	WT
ERR854931	ERR854931	PRJEB7904	SAMEA3165284	MSMW	2012	North America	USA	Elevated	Elevated	Elevated	Elevated	Susceptible	34.018	Mosaic_derivative	Mutation	Mutation	Mutation	WT	Mutation	Mutation	Mutation	WT	WT
ERR854932	ERR854932	PRJEB7904	SAMEA3165286	MSMW	2012	North America	USA	Elevated	Elevated	Elevated	Elevated	Susceptible	34.018	Mosaic_derivative	Mutation	Mutation	Mutation	WT	Mutation	Mutation	Mutation	WT	WT
ERR854933	ERR854933	PRJEB7904	SAMEA3165287	MSM	2012	North America	USA	Elevated	Elevated	Elevated	Elevated	Susceptible	34.018	Mosaic_derivative	Mutation	Mutation	Mutation	WT	Mutation	Mutation	Mutation	WT	WT
ERR854934	ERR854934	PRJEB7904	SAMEA3165288	MSW	2013	North America	USA	Susceptible	Susceptible	Elevated	Susceptible	Susceptible	34.018	Mosaic_derivative	Mutation	Mutation	Mutation	WT	Mutation	Mutation	Mutation	WT	WT
ERR854935	ERR854935	PRJEB7904	SAMEA3165290	MSM	2012	North America	USA	Elevated	Elevated	Elevated	Elevated	Elevated	34.018	Mosaic_derivative	Mutation	Mutation	Mutation	WT	Mutation	Mutation	Mutation	WT	WT
ERR854936	ERR854936	PRJEB7904	SAMEA3165291	MSM	2012	North America	USA	Elevated	Elevated	Elevated	Elevated	Elevated	34.018	Mosaic_derivative	Mutation	Mutation	Mutation	WT	Mutation	Mutation	Mutation	WT	WT
ERR854937	ERR854937	PRJEB7904	SAMEA3165292	MSM	2012	North America	USA	Elevated	Elevated	Elevated	Elevated	Susceptible	34.018	Mosaic_derivative	Mutation	Mutation	Mutation	WT	Mutation	Mutation	Mutation	WT	WT
ERR854938	ERR854938	PRJEB7904	SAMEA3165293	MSMW	2012	North America	USA	Elevated	Elevated	Elevated	Elevated	Susceptible	34.018	Mosaic_derivative	Mutation	Mutation	Mutation	WT	Mutation	Mutation	Mutation	WT	WT
ERR854939	ERR854939	PRJEB7904	SAMEA3165298	MSM	2012	North America	USA	Elevated	Elevated	Elevated	Elevated	Susceptible	34.018	Mosaic_derivative	Mutation	Mutation	Mutation	WT	Mutation	Mutation	Mutation	WT	WT
ERR854940	ERR854940	PRJEB7904	SAMEA3165300	MSW	2013	North America	USA	Elevated	Elevated	Elevated	Elevated	Susceptible	34.018	Mosaic_derivative	Mutation	Mutation	Mutation	WT	Mutation	Mutation	Mutation	WT	WT
ERR854941	ERR854941	PRJEB7904	SAMEA3165301	MSM	2013	North America	USA	Elevated	Elevated	Elevated	Elevated	Susceptible	34.018	Mosaic_derivative	Mutation	Mutation	Mutation	WT	Mutation	Mutation	Mutation	WT	WT
ERR854942	ERR854942	PRJEB7904	SAMEA3165303	MSMW	2013	North America	USA	Elevated	Elevated	Elevated	Elevated	Susceptible	34.018	Mosaic_derivative	Mutation	Mutation	Mutation	WT	Mutation	Mutation	Mutation	WT	WT
ERR854943	ERR854943	PRJEB7904	SAMEA3165304	MSM	2013	North America	USA	Elevated	Elevated	Elevated	Elevated	Susceptible	34.018	Mosaic_derivative	Mutation	Mutation	Mutation	WT	Mutation	Mutation	Mutation	WT	WT
ERR854944	ERR854944	PRJEB7904	SAMEA3165305	MSM	2013	North America	USA	Elevated	Elevated	Elevated	Elevated	Susceptible	34.018	Mosaic_derivative	Mutation	Mutation	Mutation	WT	Mutation	Mutation	Mutation	WT	WT
ERR854945	ERR854945	PRJEB7904	SAMEA3165307	MSMW	2013	North America	USA	Susceptible	Elevated	Elevated	Elevated	Susceptible	34.018	Mosaic_derivative	Mutation	Mutation	Mutation	WT	Mutation	Mutation	Mutation	WT	WT
ERR854946	ERR854946	PRJEB7904	SAMEA3165308	MSM	2013	North America	USA	Susceptible	Susceptible	Elevated	Susceptible	Susceptible	34.018	Mosaic_derivative	Mutation	Mutation	Mutation	WT	Mutation	Mutation	Mutation	WT	WT
ERR854947	ERR854947	PRJEB7904	SAMEA3165309	MSM	2013	North America	USA	Elevated	Elevated	Elevated	Elevated	Susceptible	34.018	Mosaic_derivative	Mutation	Mutation	Mutation	WT	Mutation	Mutation	Mutation	WT	WT
ERR854948	ERR854948	PRJEB7904	SAMEA3165311	MSM	2013	North America	USA	Elevated	Elevated	Elevated	Elevated	Susceptible	34.018	Mosaic_derivative	Mutation	Mutation	Mutation	WT	Mutation	Mutation	Mutation	WT	WT
ERR854951	ERR854951	PRJEB7904	SAMEA3165315	MSM	2012	North America	USA	Elevated	Susceptible	Elevated	Susceptible	Susceptible	5.006	Non-mosaic	WT	Mutation	WT	WT	Mutation	WT	WT	WT	WT
ERR854962	ERR854962	PRJEB7904	SAMEA3165331	MSW	2012	North America	USA	Susceptible	Susceptible	Elevated	Susceptible	Susceptible	34.018	Mosaic_derivative	Mutation	Mutation	Mutation	WT	Mutation	Mutation	Mutation	WT	WT
ERR854973	ERR854973	PRJEB7904	SAMEA3165223	MSW	2005	North America	USA	Susceptible	Elevated	Elevated	Susceptible	Susceptible	5.006	Non-mosaic	WT	Mutation	WT	WT	Mutation	WT	WT	WT	WT
ERR854974	ERR854974	PRJEB7904	SAMEA3165227	MSM	2005	North America	USA	Elevated	Elevated	Elevated	Susceptible	Susceptible	5.006	Non-mosaic	WT	Mutation	WT	WT	Mutation	WT	WT	WT	WT
ERR854978	ERR854978	PRJEB7904	SAMEA3165248	MSM	2007	North America	USA	Susceptible	Susceptible	Elevated	Unknown	Susceptible	5.006	Non-mosaic	WT	Mutation	WT	WT	Mutation	WT	WT	WT	WT
ERR854981	ERR854981	PRJEB7904	SAMEA3165259	MSM	2007	North America	USA	Elevated	Elevated	Elevated	Unknown	Susceptible	35.003	Mosaic	Mutation	Mutation	Mutation	WT	WT	WT	WT	WT	WT
ERR854982	ERR854982	PRJEB7904	SAMEA3165263	MSM	2007	North America	USA	Susceptible	Susceptible	Elevated	Unknown	Susceptible	5.006	Non-mosaic	WT	Mutation	WT	WT	Mutation	WT	WT	WT	WT
ERR854983	ERR854983	PRJEB7904	SAMEA3165267	MSW	2008	North America	USA	Elevated	Elevated	Elevated	Unknown	Susceptible	5.006	Non-mosaic	WT	Mutation	WT	WT	Mutation	WT	WT	WT	WT
ERR854986	ERR854986	PRJEB7904	SAMEA3165278	MSM	2011	North America	USA	Susceptible	Susceptible	Elevated	Susceptible	Susceptible	5.006	Non-mosaic	WT	Mutation	WT	WT	Mutation	WT	WT	WT	WT
ERR854987	ERR854987	PRJEB7904	SAMEA3165281	MSW	2011	North America	USA	Susceptible	Susceptible	Elevated	Susceptible	Susceptible	5.006	Non-mosaic	WT	Mutation	WT	WT	Mutation	WT	WT	WT	WT
ERR854988	ERR854988	PRJEB7904	SAMEA3165285	MSM	2011	North America	USA	Susceptible	Susceptible	Elevated	Susceptible	Susceptible	5.006	Non-mosaic	WT	Mutation	WT	WT	Mutation	WT	WT	WT	WT
ERR854989	ERR854989	PRJEB7904	SAMEA3165289	MSM	2011	North America	USA	Elevated	Susceptible	Elevated	Susceptible	Susceptible	5.006	Non-mosaic	WT	Mutation	WT	WT	Mutation	WT	WT	WT	WT
ERR854992	ERR854992	PRJEB7904	SAMEA3165302	MSM	2011	North America	USA	Susceptible	Susceptible	Elevated	Susceptible	Susceptible	2.031	Non-mosaic	WT	Mutation	WT	WT	Mutation	WT	WT	WT	WT
ERR854994	ERR854994	PRJEB7904	SAMEA3165310	MSM	2011	North America	USA	Susceptible	Susceptible	Elevated	Susceptible	Susceptible	5.006	Non-mosaic	WT	Mutation	WT	WT	Mutation	WT	WT	WT	WT
ERR855001	ERR855001	PRJEB7904	SAMEA3165333	MSM	2011	North America	USA	Susceptible	Elevated	Elevated	Susceptible	Susceptible	5.006	Non-mosaic	WT	Mutation	WT	WT	Mutation	WT	WT	WT	WT
ERR855003	ERR855003	PRJEB7904	SAMEA3165341	MSM	2011	North America	USA	Elevated	Elevated	Elevated	Susceptible	Susceptible	5.006	Non-mosaic	WT	Mutation	WT	WT	Mutation	WT	WT	WT	WT
ERR855006	ERR855006	PRJEB7904	SAMEA3165347	MSW	2011	North America	USA	Susceptible	Susceptible	Elevated	Susceptible	Susceptible	34.018	Mosaic_derivative	Mutation	Mutation	Mutation	WT	Mutation	Mutation	Mutation	WT	WT
ERR855008	ERR855008	PRJEB7904	SAMEA3165349	MSM	2011	North America	USA	Susceptible	Susceptible	Elevated	Susceptible	Susceptible	5.006	Non-mosaic	WT	Mutation	WT	WT	Mutation	WT	WT	WT	WT
ERR855011	ERR855011	PRJEB7904	SAMEA3165352	MSW	2011	North America	USA	Elevated	Elevated	Elevated	Susceptible	Susceptible	5.006	Non-mosaic	WT	Mutation	WT	WT	Mutation	WT	WT	WT	WT
ERR855012	ERR855012	PRJEB7904	SAMEA3165353	MSW	2011	North America	USA	Elevated	Elevated	Elevated	Susceptible	Susceptible	5.006	Non-mosaic	WT	Mutation	WT	WT	Mutation	WT	WT	WT	WT
ERR855018	ERR855018	PRJEB7904	SAMEA3165359	MSM	2011	North America	USA	Susceptible	Elevated	Elevated	Susceptible	Susceptible	5.006	Non-mosaic	WT	Mutation	WT	WT	Mutation	WT	WT	WT	WT
ERR855021	ERR855021	PRJEB7904	SAMEA3165362	MSM	2011	North America	USA	Elevated	Elevated	Elevated	Elevated	Elevated	34.018	Mosaic_derivative	Mutation	Mutation	Mutation	WT	Mutation	Mutation	Mutation	WT	WT
ERR855023	ERR855023	PRJEB7904	SAMEA3165364	MSW	2011	North America	USA	Elevated	Elevated	Elevated	Susceptible	Susceptible	5.006	Non-mosaic	WT	Mutation	WT	WT	Mutation	WT	WT	WT	WT
ERR855024	ERR855024	PRJEB7904	SAMEA3165365	MSW	2011	North America	USA	Susceptible	Susceptible	Elevated	Susceptible	Susceptible	5.006	Non-mosaic	WT	Mutation	WT	WT	Mutation	WT	WT	WT	WT
ERR855027	ERR855027	PRJEB7904	SAMEA3165368	MSM	2011	North America	USA	Susceptible	Susceptible	Elevated	Susceptible	Susceptible	5.006	Non-mosaic	WT	Mutation	WT	WT	Mutation	WT	WT	WT	WT
ERR855029	ERR855029	PRJEB7904	SAMEA3165370	MSM	2011	North America	USA	Susceptible	Susceptible	Elevated	Susceptible	Susceptible	5.006	Non-mosaic	WT	Mutation	WT	WT	Mutation	WT	WT	WT	WT
ERR855032	ERR855032	PRJEB7904	SAMEA3165373	MSW	2011	North America	USA	Susceptible	Elevated	Elevated	Susceptible	Susceptible	5.006	Non-mosaic	WT	Mutation	WT	WT	Mutation	WT	WT	WT	WT
ERR855033	ERR855033	PRJEB7904	SAMEA3165374	MSW	2011	North America	USA	Susceptible	Susceptible	Elevated	Susceptible	Susceptible	5.006	Non-mosaic	WT	Mutation	WT	WT	Mutation	WT	WT	WT	WT
ERR855061	ERR855061	PRJEB7904	SAMEA3165404	MSM	2012	North America	USA	Susceptible	Susceptible	Elevated	Susceptible	Susceptible	5.006	Non-mosaic	WT	Mutation	WT	WT	Mutation	WT	WT	WT	WT
ERR855066	ERR855066	PRJEB7904	SAMEA3165424	MSMW	2012	North America	USA	Elevated	Elevated	Elevated	Susceptible	Susceptible	34.018	Mosaic_derivative	Mutation	Mutation	Mutation	WT	Mutation	Mutation	Mutation	WT	WT
ERR855139	ERR855139	PRJEB7904	SAMEA3165491	MSW	2011	North America	USA	Elevated	Elevated	Elevated	Susceptible	Elevated	34.018	Mosaic_derivative	Mutation	Mutation	Mutation	WT	Mutation	Mutation	Mutation	WT	WT
ERR855246	ERR855246	PRJEB7904	SAMEA3165598	MSM	2007	North America	USA	Susceptible	Elevated	Elevated	Unknown	Susceptible	35.003	Mosaic	Mutation	Mutation	Mutation	WT	WT	WT	WT	WT	WT
ERR855247	ERR855247	PRJEB7904	SAMEA3165599	MSW	2008	North America	USA	Elevated	Elevated	Elevated	Unknown	Susceptible	5.006	Non-mosaic	WT	Mutation	WT	WT	Mutation	WT	WT	WT	WT
ERR855257	ERR855257	PRJEB7904	SAMEA3165609	MSW	2011	North America	USA	Susceptible	Elevated	Elevated	Susceptible	Susceptible	35.003	Mosaic	Mutation	Mutation	Mutation	WT	WT	WT	WT	WT	WT
ERR855259	ERR855259	PRJEB7904	SAMEA3165611	MSW	2011	North America	USA	Susceptible	Susceptible	Elevated	Susceptible	Susceptible	5.006	Non-mosaic	WT	Mutation	WT	WT	Mutation	WT	WT	WT	WT
ERR855263	ERR855263	PRJEB7904	SAMEA3165615	MSW	2011	North America	USA	Susceptible	Elevated	Elevated	Susceptible	Susceptible	35.003	Mosaic	Mutation	Mutation	Mutation	WT	WT	WT	WT	WT	WT
ERR855264	ERR855264	PRJEB7904	SAMEA3165616	MSW	2011	North America	USA	Susceptible	Susceptible	Elevated	Susceptible	Susceptible	2.031	Non-mosaic	WT	Mutation	WT	WT	Mutation	WT	WT	WT	WT
ERR855266	ERR855266	PRJEB7904	SAMEA3165618	MSW	2006	North America	USA	Elevated	Elevated	Elevated	Elevated	Susceptible	34.018	Mosaic_derivative	Mutation	Mutation	Mutation	WT	Mutation	Mutation	Mutation	WT	WT
ERR855269	ERR855269	PRJEB7904	SAMEA3165621	MSW	2011	North America	USA	Elevated	Elevated	Elevated	Elevated	Elevated	34.018	Mosaic_derivative	Mutation	Mutation	Mutation	WT	Mutation	Mutation	Mutation	WT	WT
ERR855270	ERR855270	PRJEB7904	SAMEA3165622	MSW	2011	North America	USA	Elevated	Elevated	Elevated	Elevated	Susceptible	34.018	Mosaic_derivative	Mutation	Mutation	Mutation	WT	Mutation	Mutation	Mutation	WT	WT
ERR855271	ERR855271	PRJEB7904	SAMEA3165623	MSW	2011	North America	USA	Elevated	Elevated	Elevated	Elevated	Susceptible	34.018	Mosaic_derivative	Mutation	Mutation	Mutation	WT	Mutation	Mutation	Mutation	WT	WT
ERR855272	ERR855272	PRJEB7904	SAMEA3165624	MSM	2011	North America	USA	Susceptible	Elevated	Elevated	Elevated	Susceptible	34.018	Mosaic_derivative	Mutation	Mutation	Mutation	WT	Mutation	Mutation	Mutation	WT	WT
ERR855273	ERR855273	PRJEB7904	SAMEA3165625	MSW	2011	North America	USA	Elevated	Elevated	Elevated	Elevated	Susceptible	34.018	Mosaic_derivative	Mutation	Mutation	Mutation	WT	Mutation	Mutation	Mutation	WT	WT
ERR855274	ERR855274	PRJEB7904	SAMEA3165626	MSW	2011	North America	USA	Elevated	Elevated	Elevated	Elevated	Susceptible	34.018	Mosaic_derivative	Mutation	Mutation	Mutation	WT	Mutation	Mutation	Mutation	WT	WT
ERR855275	ERR855275	PRJEB7904	SAMEA3165627	MSW	2011	North America	USA	Elevated	Elevated	Elevated	Elevated	Susceptible	34.018	Mosaic_derivative	Mutation	Mutation	Mutation	WT	Mutation	Mutation	Mutation	WT	WT
ERR855276	ERR855276	PRJEB7904	SAMEA3165628	MSW	2011	North America	USA	Elevated	Elevated	Elevated	Elevated	Susceptible	34.018	Mosaic_derivative	Mutation	Mutation	Mutation	WT	Mutation	Mutation	Mutation	WT	WT
ERR855277	ERR855277	PRJEB7904	SAMEA3165629	MSM	2011	North America	USA	Elevated	Elevated	Elevated	Elevated	Susceptible	34.018	Mosaic_derivative	Mutation	Mutation	Mutation	WT	Mutation	Mutation	Mutation	WT	WT
ERR855278	ERR855278	PRJEB7904	SAMEA3165630	MSM	2011	North America	USA	Elevated	Elevated	Elevated	Elevated	Susceptible	34.018	Mosaic_derivative	Mutation	Mutation	Mutation	WT	Mutation	Mutation	Mutation	WT	WT
ERR855279	ERR855279	PRJEB7904	SAMEA3165631	MSM	2011	North America	USA	Elevated	Elevated	Elevated	Elevated	Susceptible	34.018	Mosaic_derivative	Mutation	Mutation	Mutation	WT	Mutation	Mutation	Mutation	WT	WT
ERR855280	ERR855280	PRJEB7904	SAMEA3165632	MSW	2011	North America	USA	Elevated	Elevated	Elevated	Elevated	Susceptible	34.018	Mosaic_derivative	Mutation	Mutation	Mutation	WT	Mutation	Mutation	Mutation	WT	WT
ERR855281	ERR855281	PRJEB7904	SAMEA3165633	MSW	2011	North America	USA	Elevated	Elevated	Elevated	Elevated	Susceptible	34.018	Mosaic_derivative	Mutation	Mutation	Mutation	WT	Mutation	Mutation	Mutation	WT	WT
ERR855282	ERR855282	PRJEB7904	SAMEA3165635	MSW	2011	North America	USA	Elevated	Elevated	Elevated	Elevated	Susceptible	34.018	Mosaic_derivative	Mutation	Mutation	Mutation	WT	Mutation	Mutation	Mutation	WT	WT
ERR855283	ERR855283	PRJEB7904	SAMEA3165640	MSM	2011	North America	USA	Elevated	Elevated	Elevated	Elevated	Susceptible	34.018	Mosaic_derivative	Mutation	Mutation	Mutation	WT	Mutation	Mutation	Mutation	WT	WT
ERR855284	ERR855284	PRJEB7904	SAMEA3165644	MSMW	2011	North America	USA	Elevated	Elevated	Elevated	Elevated	Susceptible	34.018	Mosaic_derivative	Mutation	Mutation	Mutation	WT	Mutation	Mutation	Mutation	WT	WT
ERR855285	ERR855285	PRJEB7904	SAMEA3165647	MSM	2012	North America	USA	Elevated	Elevated	Elevated	Elevated	Susceptible	34.018	Mosaic_derivative	Mutation	Mutation	Mutation	WT	Mutation	Mutation	Mutation	WT	WT
ERR855286	ERR855286	PRJEB7904	SAMEA3165650	MSM	2012	North America	USA	Elevated	Elevated	Elevated	Elevated	Susceptible	34.018	Mosaic_derivative	Mutation	Mutation	Mutation	WT	Mutation	Mutation	Mutation	WT	WT
ERR855288	ERR855288	PRJEB7904	SAMEA3165658	MSM	2011	North America	USA	Elevated	Elevated	Elevated	Elevated	Elevated	34.018	Mosaic_derivative	Mutation	Mutation	Mutation	WT	Mutation	Mutation	Mutation	WT	WT
ERR855313	ERR855313	PRJEB7904	SAMEA3165741	MSM	2011	North America	USA	Elevated	Elevated	Elevated	Elevated	Susceptible	34.018	Mosaic_derivative	Mutation	Mutation	Mutation	WT	Mutation	Mutation	Mutation	WT	WT
ERR855333	ERR855333	PRJEB7904	SAMEA3165780	MSMW	2013	North America	USA	Elevated	Elevated	Elevated	Elevated	Susceptible	34.018	Mosaic_derivative	Mutation	Mutation	Mutation	WT	Mutation	Mutation	Mutation	WT	WT
ERR855343	ERR855343	PRJEB7904	SAMEA3165637	MSMW	2011	North America	USA	Susceptible	Susceptible	Elevated	Elevated	Susceptible	34.018	Mosaic_derivative	Mutation	Mutation	Mutation	WT	Mutation	Mutation	Mutation	WT	WT
ERR855386	ERR855386	PRJEB7904	SAMEA3165698	MSW	2011	North America	USA	Elevated	Elevated	Elevated	Elevated	Susceptible	34.018	Mosaic_derivative	Mutation	Mutation	Mutation	WT	Mutation	Mutation	Mutation	WT	WT
ERR855399	ERR855399	PRJEB7904	SAMEA3165716	MSM	2013	North America	USA	Elevated	Elevated	Elevated	Elevated	Susceptible	34.018	Mosaic_derivative	Mutation	Mutation	Mutation	WT	Mutation	Mutation	Mutation	WT	WT
ERR855400	ERR855400	PRJEB7904	SAMEA3165717	MSM	2013	North America	USA	Elevated	Elevated	Elevated	Elevated	Susceptible	34.018	Mosaic_derivative	Mutation	Mutation	Mutation	WT	Mutation	Mutation	Mutation	WT	WT
ERR855401	ERR855401	PRJEB7904	SAMEA3165719	MSMW	2013	North America	USA	Elevated	Elevated	Elevated	Elevated	Elevated	34.018	Mosaic_derivative	Mutation	Mutation	Mutation	WT	Mutation	Mutation	Mutation	WT	WT
ERR855402	ERR855402	PRJEB7904	SAMEA3165720	MSW	2011	North America	USA	Elevated	Elevated	Elevated	Elevated	Susceptible	34.018	Mosaic_derivative	Mutation	Mutation	Mutation	WT	Mutation	Mutation	Mutation	WT	WT
ERR855403	ERR855403	PRJEB7904	SAMEA3165722	MSM	2013	North America	USA	Elevated	Elevated	Elevated	Elevated	Susceptible	34.018	Mosaic_derivative	Mutation	Mutation	Mutation	WT	Mutation	Mutation	Mutation	WT	WT
ERR855404	ERR855404	PRJEB7904	SAMEA3165723	MSM	2013	North America	USA	Elevated	Elevated	Elevated	Elevated	Susceptible	34.018	Mosaic_derivative	Mutation	Mutation	Mutation	WT	Mutation	Mutation	Mutation	WT	WT
ERR855405	ERR855405	PRJEB7904	SAMEA3165724	MSM	2013	North America	USA	Elevated	Elevated	Elevated	Elevated	Susceptible	34.018	Mosaic_derivative	Mutation	Mutation	Mutation	WT	Mutation	Mutation	Mutation	WT	WT
ERR855406	ERR855406	PRJEB7904	SAMEA3165726	MSW	2013	North America	USA	Elevated	Elevated	Elevated	Elevated	Elevated	34.018	Mosaic_derivative	Mutation	Mutation	Mutation	WT	Mutation	Mutation	Mutation	WT	WT
ERR855407	ERR855407	PRJEB7904	SAMEA3165727	MSM	2013	North America	USA	Susceptible	Elevated	Elevated	Susceptible	Susceptible	34.018	Mosaic_derivative	Mutation	Mutation	Mutation	WT	Mutation	Mutation	Mutation	WT	WT
ERR855408	ERR855408	PRJEB7904	SAMEA3165728	MSMW	2011	North America	USA	Elevated	Elevated	Elevated	Elevated	Elevated	34.018	Mosaic_derivative	Mutation	Mutation	Mutation	WT	Mutation	Mutation	Mutation	WT	WT
ERR855409	ERR855409	PRJEB7904	SAMEA3165730	MSM	2011	North America	USA	Elevated	Elevated	Elevated	Elevated	Susceptible	34.018	Mosaic_derivative	Mutation	Mutation	Mutation	WT	Mutation	Mutation	Mutation	WT	WT
ERR855410	ERR855410	PRJEB7904	SAMEA3165731	MSM	2011	North America	USA	Elevated	Elevated	Elevated	Elevated	Susceptible	34.018	Mosaic_derivative	Mutation	Mutation	Mutation	WT	Mutation	Mutation	Mutation	WT	WT
ERR855413	ERR855413	PRJEB7904	SAMEA3165736	MSM	2011	North America	USA	Elevated	Elevated	Elevated	Elevated	Susceptible	34.018	Mosaic_derivative	Mutation	Mutation	Mutation	WT	Mutation	Mutation	Mutation	WT	WT
ERR855414	ERR855414	PRJEB7904	SAMEA3165737	MSM	2011	North America	USA	Elevated	Elevated	Elevated	Elevated	Susceptible	34.018	Mosaic_derivative	Mutation	Mutation	Mutation	WT	Mutation	Mutation	Mutation	WT	WT
ERR855415	ERR855415	PRJEB7904	SAMEA3165739	MSM	2011	North America	USA	Elevated	Elevated	Elevated	Elevated	Susceptible	34.018	Mosaic_derivative	Mutation	Mutation	Mutation	WT	Mutation	Mutation	Mutation	WT	WT
ERR855416	ERR855416	PRJEB7904	SAMEA3165740	MSM	2011	North America	USA	Elevated	Elevated	Elevated	Elevated	Susceptible	34.018	Mosaic_derivative	Mutation	Mutation	Mutation	WT	Mutation	Mutation	Mutation	WT	WT
ERR855417	ERR855417	PRJEB7904	SAMEA3165742	MSM	2011	North America	USA	Susceptible	Susceptible	Elevated	Susceptible	Susceptible	34.018	Mosaic_derivative	Mutation	Mutation	Mutation	WT	Mutation	Mutation	Mutation	WT	WT
ERR855418	ERR855418	PRJEB7904	SAMEA3165743	MSM	2011	North America	USA	Elevated	Elevated	Elevated	Elevated	Elevated	34.018	Mosaic_derivative	Mutation	Mutation	Mutation	WT	Mutation	Mutation	Mutation	WT	WT
ERR855419	ERR855419	PRJEB7904	SAMEA3165744	MSM	2011	North America	USA	Elevated	Elevated	Elevated	Elevated	Susceptible	34.018	Mosaic_derivative	Mutation	Mutation	Mutation	WT	Mutation	Mutation	Mutation	WT	WT
ERR855420	ERR855420	PRJEB7904	SAMEA3165746	MSM	2011	North America	USA	Elevated	Elevated	Elevated	Elevated	Elevated	72.001	Mosaic_derivative	Mutation	Mutation	Mutation	WT	Mutation	Mutation	Mutation	WT	Mutation
ERR855421	ERR855421	PRJEB7904	SAMEA3165747	MSM	2011	North America	USA	Elevated	Elevated	Elevated	Elevated	Elevated	34.018	Mosaic_derivative	Mutation	Mutation	Mutation	WT	Mutation	Mutation	Mutation	WT	WT
ERR855422	ERR855422	PRJEB7904	SAMEA3165749	MSW	2011	North America	USA	Elevated	Elevated	Elevated	Elevated	Susceptible	34.018	Mosaic_derivative	Mutation	Mutation	Mutation	WT	Mutation	Mutation	Mutation	WT	WT
ERR855423	ERR855423	PRJEB7904	SAMEA3165750	MSMW	2011	North America	USA	Elevated	Elevated	Elevated	Elevated	Susceptible	34.018	Mosaic_derivative	Mutation	Mutation	Mutation	WT	Mutation	Mutation	Mutation	WT	WT
ERR855424	ERR855424	PRJEB7904	SAMEA3165752	MSM	2011	North America	USA	Elevated	Elevated	Elevated	Elevated	Susceptible	34.018	Mosaic_derivative	Mutation	Mutation	Mutation	WT	Mutation	Mutation	Mutation	WT	WT
ERR855425	ERR855425	PRJEB7904	SAMEA3165753	MSW	2011	North America	USA	Elevated	Elevated	Elevated	Elevated	Susceptible	34.018	Mosaic_derivative	Mutation	Mutation	Mutation	WT	Mutation	Mutation	Mutation	WT	WT
ERR855426	ERR855426	PRJEB7904	SAMEA3165755	MSM	2011	North America	USA	Elevated	Elevated	Elevated	Elevated	Susceptible	34.018	Mosaic_derivative	Mutation	Mutation	Mutation	WT	Mutation	Mutation	Mutation	WT	WT
ERR855428	ERR855428	PRJEB7904	SAMEA3165757	MSM	2011	North America	USA	Elevated	Elevated	Elevated	Elevated	Elevated	34.018	Mosaic_derivative	Mutation	Mutation	Mutation	WT	Mutation	Mutation	Mutation	WT	WT
ERR855429	ERR855429	PRJEB7904	SAMEA3165758	MSM	2011	North America	USA	Elevated	Elevated	Elevated	Elevated	Elevated	34.018	Mosaic_derivative	Mutation	Mutation	Mutation	WT	Mutation	Mutation	Mutation	WT	WT
ERR855430	ERR855430	PRJEB7904	SAMEA3165760	MSM	2011	North America	USA	Susceptible	Elevated	Elevated	Elevated	Susceptible	34.018	Mosaic_derivative	Mutation	Mutation	Mutation	WT	Mutation	Mutation	Mutation	WT	WT
ERR855431	ERR855431	PRJEB7904	SAMEA3165762	MSM	2011	North America	USA	Elevated	Elevated	Elevated	Elevated	Elevated	34.018	Mosaic_derivative	Mutation	Mutation	Mutation	WT	Mutation	Mutation	Mutation	WT	WT
ERR855432	ERR855432	PRJEB7904	SAMEA3165763	MSW	2011	North America	USA	Elevated	Elevated	Elevated	Elevated	Susceptible	34.018	Mosaic_derivative	Mutation	Mutation	Mutation	WT	Mutation	Mutation	Mutation	WT	WT
ERR855433	ERR855433	PRJEB7904	SAMEA3165764	MSMW	2011	North America	USA	Elevated	Elevated	Elevated	Elevated	Susceptible	34.018	Mosaic_derivative	Mutation	Mutation	Mutation	WT	Mutation	Mutation	Mutation	WT	WT
ERR855434	ERR855434	PRJEB7904	SAMEA3165766	MSM	2011	North America	USA	Elevated	Elevated	Elevated	Elevated	Susceptible	34.018	Mosaic_derivative	Mutation	Mutation	Mutation	WT	Mutation	Mutation	Mutation	WT	WT
ERR855435	ERR855435	PRJEB7904	SAMEA3165767	MSMW	2011	North America	USA	Elevated	Elevated	Elevated	Elevated	Susceptible	34.018	Mosaic_derivative	Mutation	Mutation	Mutation	WT	Mutation	Mutation	Mutation	WT	WT
ERR956668	ERR956668	PRJEB7904	SAMEA3233690	MSW	2011	North America	USA	Elevated	Elevated	Elevated	Elevated	Susceptible	34.018	Mosaic_derivative	Mutation	Mutation	Mutation	WT	Mutation	Mutation	Mutation	WT	WT
ERR956669	ERR956669	PRJEB7904	SAMEA3233691	MSMW	2011	North America	USA	Susceptible	Elevated	Elevated	Elevated	Susceptible	34.018	Mosaic_derivative	Mutation	Mutation	Mutation	WT	Mutation	Mutation	Mutation	WT	WT
ERR956670	ERR956670	PRJEB7904	SAMEA3233692	MSM	2011	North America	USA	Elevated	Elevated	Elevated	Elevated	Susceptible	34.018	Mosaic_derivative	Mutation	Mutation	Mutation	WT	Mutation	Mutation	Mutation	WT	WT
ERR956671	ERR956671	PRJEB7904	SAMEA3233693	MSM	2011	North America	USA	Elevated	Elevated	Elevated	Elevated	Susceptible	34.018	Mosaic_derivative	Mutation	Mutation	Mutation	WT	Mutation	Mutation	Mutation	WT	WT
ERR956672	ERR956672	PRJEB7904	SAMEA3233694	MSM	2011	North America	USA	Elevated	Elevated	Elevated	Elevated	Susceptible	34.018	Mosaic_derivative	Mutation	Mutation	Mutation	WT	Mutation	Mutation	Mutation	WT	WT
ERR956673	ERR956673	PRJEB7904	SAMEA3233695	MSMW	2011	North America	USA	Susceptible	Elevated	Elevated	Elevated	Susceptible	34.018	Mosaic_derivative	Mutation	Mutation	Mutation	WT	Mutation	Mutation	Mutation	WT	WT
ERR956674	ERR956674	PRJEB7904	SAMEA3233696	MSMW	2011	North America	USA	Elevated	Elevated	Elevated	Elevated	Elevated	34.018	Mosaic_derivative	Mutation	Mutation	Mutation	WT	Mutation	Mutation	Mutation	WT	WT
ERR956675	ERR956675	PRJEB7904	SAMEA3233698	MSW	2011	North America	USA	Elevated	Elevated	Elevated	Elevated	Susceptible	34.018	Mosaic_derivative	Mutation	Mutation	Mutation	WT	Mutation	Mutation	Mutation	WT	WT
ERR956676	ERR956676	PRJEB7904	SAMEA3233699	MSW	2011	North America	USA	Elevated	Elevated	Elevated	Elevated	Elevated	34.018	Mosaic_derivative	Mutation	Mutation	Mutation	WT	Mutation	Mutation	Mutation	WT	WT
ERR956677	ERR956677	PRJEB7904	SAMEA3233700	MSM	2013	North America	USA	Elevated	Elevated	Elevated	Elevated	Susceptible	34.018	Mosaic_derivative	Mutation	Mutation	Mutation	WT	Mutation	Mutation	Mutation	WT	WT
ERR956678	ERR956678	PRJEB7904	SAMEA3233701	MSW	2011	North America	USA	Elevated	Elevated	Elevated	Elevated	Susceptible	34.018	Mosaic_derivative	Mutation	Mutation	Mutation	WT	Mutation	Mutation	Mutation	WT	WT
ERR956679	ERR956679	PRJEB7904	SAMEA3233702	MSM	2011	North America	USA	Elevated	Elevated	Elevated	Elevated	Elevated	34.018	Mosaic_derivative	Mutation	Mutation	Mutation	WT	Mutation	Mutation	Mutation	WT	WT
ERR956680	ERR956680	PRJEB7904	SAMEA3233703	MSM	2011	North America	USA	Elevated	Elevated	Elevated	Elevated	Susceptible	34.018	Mosaic_derivative	Mutation	Mutation	Mutation	WT	Mutation	Mutation	Mutation	WT	WT
ERR956681	ERR956681	PRJEB7904	SAMEA3233704	MSM	2011	North America	USA	Elevated	Elevated	Elevated	Elevated	Susceptible	34.018	Mosaic_derivative	Mutation	Mutation	Mutation	WT	Mutation	Mutation	Mutation	WT	WT
ERR956685	ERR956685	PRJEB7904	SAMEA3233708	MSW	2013	North America	USA	Elevated	Elevated	Elevated	Elevated	Susceptible	34.018	Mosaic_derivative	Mutation	Mutation	Mutation	WT	Mutation	Mutation	Mutation	WT	WT
ERR956687	ERR956687	PRJEB7904	SAMEA3233710	MSW	2013	North America	USA	Susceptible	Elevated	Elevated	Elevated	Susceptible	34.018	Mosaic_derivative	Mutation	Mutation	Mutation	WT	Mutation	Mutation	Mutation	WT	WT
ERR956689	ERR956689	PRJEB7904	SAMEA3233712	MSM	2012	North America	USA	Elevated	Elevated	Elevated	Elevated	Susceptible	34.018	Mosaic_derivative	Mutation	Mutation	Mutation	WT	Mutation	Mutation	Mutation	WT	WT
ERR956690	ERR956690	PRJEB7904	SAMEA3233713	MSW	2012	North America	USA	Elevated	Elevated	Elevated	Elevated	Susceptible	34.018	Mosaic_derivative	Mutation	Mutation	Mutation	WT	Mutation	Mutation	Mutation	WT	WT
ERR971374	ERR971374	PRJEB7904	SAMEA3233688	MSM	2011	North America	USA	Elevated	Elevated	Elevated	Elevated	Susceptible	34.018	Mosaic_derivative	Mutation	Mutation	Mutation	WT	Mutation	Mutation	Mutation	WT	WT
ERR971375	ERR971375	PRJEB7904	SAMEA3233697	MSM	2011	North America	USA	Elevated	Elevated	Elevated	Elevated	Susceptible	34.018	Mosaic_derivative	Mutation	Mutation	Mutation	WT	Mutation	Mutation	Mutation	WT	WT
ERR971376	ERR971376	PRJEB7904	SAMEA3233682	MSW	2011	North America	USA	Elevated	Elevated	Elevated	Elevated	Susceptible	34.018	Mosaic_derivative	Mutation	Mutation	Mutation	WT	Mutation	Mutation	Mutation	WT	WT
ERR971377	ERR971377	PRJEB7904	SAMEA3233683	MSM	2011	North America	USA	Elevated	Elevated	Elevated	Elevated	Elevated	34.018	Mosaic_derivative	Mutation	Mutation	Mutation	WT	Mutation	Mutation	Mutation	WT	WT
ERR971378	ERR971378	PRJEB7904	SAMEA3233684	MSM	2011	North America	USA	Elevated	Elevated	Elevated	Elevated	Susceptible	34.018	Mosaic_derivative	Mutation	Mutation	Mutation	WT	Mutation	Mutation	Mutation	WT	WT
ERR971379	ERR971379	PRJEB7904	SAMEA3233685	MSM	2011	North America	USA	Susceptible	Elevated	Elevated	Elevated	Susceptible	34.018	Mosaic_derivative	Mutation	Mutation	Mutation	WT	Mutation	Mutation	Mutation	WT	WT
GCWGS-0156	SRR4048856	PRJNA317462	SAMN05217714	MSM	2016	North America	USA	Elevated	Elevated	Elevated	Susceptible	Elevated	18.002	Non-mosaic	WT	Mutation	WT	Mutation	Mutation	WT	WT	WT	WT
GCWGS-0161	SRR4048862	PRJNA317462	SAMN05554158	MSM	2016	North America	USA	Elevated	Elevated	Elevated	Susceptible	Elevated	18.002	Non-mosaic	WT	Mutation	WT	Mutation	Mutation	WT	WT	WT	WT
GCWGS-0163	SRR4048864	PRJNA317462	SAMN05554160	MSW	2016	North America	USA	Elevated	Elevated	Elevated	Susceptible	Elevated	18.002	Non-mosaic	WT	Mutation	WT	Mutation	Mutation	WT	WT	WT	WT
GCWGS-0169	SRR4048869	PRJNA317462	SAMN05554165	MSM	2016	North America	USA	Elevated	Elevated	Elevated	Susceptible	Elevated	18.002	Non-mosaic	WT	Mutation	WT	Mutation	Mutation	WT	WT	WT	WT
GCWGS-0286	SRR5235389	PRJNA317462	SAMN05859760	MSM	2016	North America	USA	Elevated	Elevated	Elevated	Elevated	Susceptible	34.018	Mosaic_derivative	Mutation	Mutation	Mutation	WT	Mutation	Mutation	Mutation	WT	WT
GCWGS-0642	SRR5990428	PRJNA317462	SAMN06350603	MSM	2016	North America	USA	Elevated	Elevated	Elevated	Elevated	Elevated	10.007	Mosaic_derivative	Mutation	Mutation	Mutation	WT	Mutation	Mutation	Mutation	Mutation	WT
GCWGS-0781	SRR5990359	PRJNA317462	SAMN07287170	MSM	2015	North America	USA	Elevated	Elevated	Elevated	Elevated	Susceptible	10.007	Mosaic_derivative	Mutation	Mutation	Mutation	WT	Mutation	Mutation	Mutation	Mutation	WT
GCWGS-0801	SRR8071408	PRJNA317462	SAMN07342054	MSM	2014	North America	USA	Susceptible	Elevated	Elevated	Elevated	Susceptible	34.018	Mosaic_derivative	Mutation	Mutation	Mutation	WT	Mutation	Mutation	Mutation	WT	WT
GCWGS-0805	SRR8071404	PRJNA317462	SAMN07342058	MSW	2014	North America	USA	Susceptible	Susceptible	Elevated	Elevated	Susceptible	34.018	Mosaic_derivative	Mutation	Mutation	Mutation	WT	Mutation	Mutation	Mutation	WT	WT
GCWGS-0807	SRR8071402	PRJNA317462	SAMN07342060	MSM	2014	North America	USA	Elevated	Elevated	Elevated	Elevated	Susceptible	34.018	Mosaic_derivative	Mutation	Mutation	Mutation	WT	Mutation	Mutation	Mutation	WT	WT
GCWGS-0826	SRR8071339	PRJNA317462	SAMN07357586	MSM	2014	North America	USA	Elevated	Elevated	Elevated	Elevated	Susceptible	10.007	Mosaic_derivative	Mutation	Mutation	Mutation	WT	Mutation	Mutation	Mutation	Mutation	WT
GCWGS-0858	SRR8071201	PRJNA317462	SAMN07427756	MSM	2014	North America	USA	Elevated	Elevated	Elevated	Elevated	Susceptible	34.018	Mosaic_derivative	Mutation	Mutation	Mutation	WT	Mutation	Mutation	Mutation	WT	WT
GCWGS-0912	SRR8071373	PRJNA317462	SAMN07503580	MSM	2014	North America	USA	Susceptible	Susceptible	Elevated	Elevated	Susceptible	34.018	Mosaic_derivative	Mutation	Mutation	Mutation	WT	Mutation	Mutation	Mutation	WT	WT
GCWGS-0913	SRR8071374	PRJNA317462	SAMN07503581	MSW	2014	North America	USA	Elevated	Elevated	Elevated	Elevated	Susceptible	34.018	Mosaic_derivative	Mutation	Mutation	Mutation	WT	Mutation	Mutation	Mutation	WT	WT
GCWGS-1043	SRR8071346	PRJNA317462	SAMN07947839	MSW	2014	North America	USA	Elevated	Elevated	Elevated	Elevated	Elevated	34.018	Mosaic_derivative	Mutation	Mutation	Mutation	WT	Mutation	Mutation	Mutation	WT	WT
GCWGS-1046	SRR8071364	PRJNA317462	SAMN08007192	MSW	2015	North America	USA	Elevated	Elevated	Elevated	Elevated	Elevated	10.007	Mosaic_derivative	Mutation	Mutation	Mutation	WT	Mutation	Mutation	Mutation	Mutation	WT
GCWGS-1049	SRR8071070	PRJNA317462	SAMN08007195	MSM	2015	North America	USA	Elevated	Elevated	Elevated	Elevated	Elevated	10.007	Mosaic_derivative	Mutation	Mutation	Mutation	WT	Mutation	Mutation	Mutation	Mutation	WT
GCWGS-1060	SRR8071065	PRJNA317462	SAMN08025343	MSM	2014	North America	USA	Elevated	Elevated	Elevated	Elevated	Susceptible	34.018	Mosaic_derivative	Mutation	Mutation	Mutation	WT	Mutation	Mutation	Mutation	WT	WT
GCWGS-1091	SRR8071108	PRJNA317462	SAMN08331930	MSM	2015	North America	USA	Elevated	Elevated	Elevated	Elevated	Elevated	10.007	Mosaic_derivative	Mutation	Mutation	Mutation	WT	Mutation	Mutation	Mutation	Mutation	WT
GCWGS-1365	SRR8071124	PRJNA317462	SAMN08472579	MSM	2015	North America	USA	Elevated	Elevated	Elevated	Elevated	Susceptible	34.018	Mosaic_derivative	Mutation	Mutation	Mutation	WT	Mutation	Mutation	Mutation	WT	WT
GCWGS-1370	SRR8071315	PRJNA317462	SAMN08472584	MSW	2014	North America	USA	Elevated	Elevated	Elevated	Elevated	Susceptible	34.018	Mosaic_derivative	Mutation	Mutation	Mutation	WT	Mutation	Mutation	Mutation	WT	WT
GCWGS-1576	SRR8071314	PRJNA317462	SAMN08522604	MSM	2015	North America	USA	Susceptible	Elevated	Elevated	Elevated	Elevated	34.018	Mosaic_derivative	Mutation	Mutation	Mutation	WT	Mutation	Mutation	Mutation	WT	WT
GCWGS-1583	SRR8071019	PRJNA317462	SAMN08522611	MSM	2014	North America	USA	Elevated	Elevated	Elevated	Elevated	Susceptible	34.018	Mosaic_derivative	Mutation	Mutation	Mutation	WT	Mutation	Mutation	Mutation	WT	WT
GCWGS-1586	SRR8071012	PRJNA317462	SAMN08522614	MSW	2014	North America	USA	Elevated	Elevated	Elevated	Elevated	Susceptible	34.018	Mosaic_derivative	Mutation	Mutation	Mutation	WT	Mutation	Mutation	Mutation	WT	WT
GCWGS-1610	SRR8071073	PRJNA317462	SAMN08522638	MSW	2015	North America	USA	Elevated	Elevated	Elevated	Elevated	Susceptible	34.018	Mosaic_derivative	Mutation	Mutation	Mutation	WT	Mutation	Mutation	Mutation	WT	WT
GCWGS-1611	SRR8071074	PRJNA317462	SAMN08522639	MSM	2015	North America	USA	Elevated	Elevated	Elevated	Elevated	Susceptible	34.018	Mosaic_derivative	Mutation	Mutation	Mutation	WT	Mutation	Mutation	Mutation	WT	WT
GCWGS-1613	SRR8071424	PRJNA317462	SAMN08522641	MSM	2015	North America	USA	Elevated	Elevated	Elevated	Elevated	Susceptible	34.018	Mosaic_derivative	Mutation	Mutation	Mutation	WT	Mutation	Mutation	Mutation	WT	WT
GCWGS-1614	SRR8071206	PRJNA317462	SAMN08522642	MSW	2015	North America	USA	Elevated	Elevated	Elevated	Elevated	Susceptible	34.018	Mosaic_derivative	Mutation	Mutation	Mutation	WT	Mutation	Mutation	Mutation	WT	WT
GCWGS-1615	SRR8071205	PRJNA317462	SAMN08522643	MSM	2016	North America	USA	Elevated	Elevated	Elevated	Elevated	Susceptible	34.018	Mosaic_derivative	Mutation	Mutation	Mutation	WT	Mutation	Mutation	Mutation	WT	WT
GCWGS-1616	SRR8071204	PRJNA317462	SAMN08522644	MSM	2016	North America	USA	Elevated	Elevated	Elevated	Elevated	Elevated	34.018	Mosaic_derivative	Mutation	Mutation	Mutation	WT	Mutation	Mutation	Mutation	WT	WT
GCWGS-1617	SRR8071200	PRJNA317462	SAMN08522645	MSM	2016	North America	USA	Elevated	Elevated	Elevated	Elevated	Susceptible	34.018	Mosaic_derivative	Mutation	Mutation	Mutation	WT	Mutation	Mutation	Mutation	WT	WT
GCWGS-1618	SRR8071195	PRJNA317462	SAMN08522646	MSM	2016	North America	USA	Elevated	Elevated	Elevated	Elevated	Susceptible	34.018	Mosaic_derivative	Mutation	Mutation	Mutation	WT	Mutation	Mutation	Mutation	WT	WT
GCWGS-1619	SRR8071192	PRJNA317462	SAMN08522647	MSM	2016	North America	USA	Elevated	Elevated	Elevated	Elevated	Susceptible	34.018	Mosaic_derivative	Mutation	Mutation	Mutation	WT	Mutation	Mutation	Mutation	WT	WT
GCWGS-1624	SRR8071191	PRJNA317462	SAMN08522652	MSM	2016	North America	USA	Elevated	Elevated	Elevated	Elevated	Susceptible	34.018	Mosaic_derivative	Mutation	Mutation	Mutation	WT	Mutation	Mutation	Mutation	WT	WT
GCWGS-1626	SRR8071284	PRJNA317462	SAMN08522654	MSM	2015	North America	USA	Elevated	Elevated	Elevated	Elevated	Susceptible	34.018	Mosaic_derivative	Mutation	Mutation	Mutation	WT	Mutation	Mutation	Mutation	WT	WT
GCWGS-1723	SRR8307331	PRJNA317462	SAMN08687251	MSM	2016	North America	USA	Elevated	Elevated	Elevated	Elevated	Susceptible	34.018	Mosaic_derivative	Mutation	Mutation	Mutation	WT	Mutation	Mutation	Mutation	WT	WT
GCWGS-1725	SRR12850319	PRJNA317462	SAMN08687253	MSMW	2016	North America	USA	Elevated	Elevated	Elevated	Elevated	Elevated	10.007	Mosaic_derivative	Mutation	Mutation	Mutation	WT	Mutation	Mutation	Mutation	Mutation	WT
GCWGS-1773	SRR12850317	PRJNA317462	SAMN08687301	MSMW	2016	North America	USA	Elevated	Elevated	Elevated	Elevated	Elevated	10.007	Mosaic_derivative	Mutation	Mutation	Mutation	WT	Mutation	Mutation	Mutation	Mutation	WT
GCWGS-1806	SRR9985737	PRJNA317462	SAMN08567937	MSM	2017	North America	USA	Elevated	Elevated	Elevated	Elevated	Susceptible	34.018	Mosaic_derivative	Mutation	Mutation	Mutation	WT	Mutation	Mutation	Mutation	WT	WT
GCWGS-1915	SRR12850316	PRJNA317462	SAMN08687355	MSM	2014	North America	USA	Elevated	Elevated	Elevated	Elevated	Elevated	34.018	Mosaic_derivative	Mutation	Mutation	Mutation	WT	Mutation	Mutation	Mutation	WT	WT
GCWGS-1927	SRR12850315	PRJNA317462	SAMN08687367	MSW	2014	North America	USA	Elevated	Elevated	Elevated	Elevated	Susceptible	34.018	Mosaic_derivative	Mutation	Mutation	Mutation	WT	Mutation	Mutation	Mutation	WT	WT
GCWGS-1951	SRR12850314	PRJNA317462	SAMN08687391	MSM	2016	North America	USA	Elevated	Elevated	Elevated	Elevated	Susceptible	34.018	Mosaic_derivative	Mutation	Mutation	Mutation	WT	Mutation	Mutation	Mutation	WT	WT
GCWGS-3254	SRR9985719	PRJNA317462	SAMN10167163	MSM	2017	North America	USA	Elevated	Elevated	Elevated	Elevated	Susceptible	34.018	Mosaic_derivative	Mutation	Mutation	Mutation	WT	Mutation	Mutation	Mutation	WT	WT
GCWGS-3257	SRR9985720	PRJNA317462	SAMN10167166	MSW	2017	North America	USA	Elevated	Elevated	Elevated	Elevated	Elevated	34.018	Mosaic_derivative	Mutation	Mutation	Mutation	WT	Mutation	Mutation	Mutation	WT	WT
GCWGS-3268	SRR9985622	PRJNA317462	SAMN10167177	MSM	2017	North America	USA	Elevated	Elevated	Elevated	Elevated	Susceptible	34.018	Mosaic_derivative	Mutation	Mutation	Mutation	WT	Mutation	Mutation	Mutation	WT	WT
GCWGS-3272	SRR12850313	PRJNA317462	SAMN10968334	MSM	2017	North America	USA	Elevated	Elevated	Elevated	Elevated	Elevated	34.018	Mosaic_derivative	Mutation	Mutation	Mutation	WT	Mutation	Mutation	Mutation	WT	WT
GCWGS-3306	SRR9985859	PRJNA317462	SAMN10167214	MSW	2017	North America	USA	Elevated	Elevated	Elevated	Susceptible	Elevated	34.018	Mosaic_derivative	Mutation	Mutation	Mutation	WT	Mutation	Mutation	Mutation	WT	WT
GCWGS-3611	SRR9985947	PRJNA317462	SAMN10354570	MSW	2017	North America	USA	Elevated	Elevated	Elevated	Elevated	Elevated	34.018	Mosaic_derivative	Mutation	Mutation	Mutation	WT	Mutation	Mutation	Mutation	WT	WT
GCWGS-3633	SRR9985655	PRJNA317462	SAMN10354592	MSW	2017	North America	USA	Elevated	Susceptible	Elevated	Susceptible	Elevated	34.018	Mosaic_derivative	Mutation	Mutation	Mutation	WT	Mutation	Mutation	Mutation	WT	WT
GCWGS-4258	SRR9985710	PRJNA317462	SAMN10968303	MSW	2017	North America	USA	Elevated	Elevated	Elevated	Elevated	Susceptible	34.018	Mosaic_derivative	Mutation	Mutation	Mutation	WT	Mutation	Mutation	Mutation	WT	WT
GCWGS-4498	SRR9985722	PRJNA317462	SAMN10620625	MSM	2017	North America	USA	Elevated	Elevated	Elevated	Elevated	Susceptible	34.018	Mosaic_derivative	Mutation	Mutation	Mutation	WT	Mutation	Mutation	Mutation	WT	WT
GCWGS-4977	SRR9985831	PRJNA317462	SAMN10968282	MSW	2017	North America	USA	Elevated	Elevated	Elevated	Elevated	Susceptible	34.018	Mosaic_derivative	Mutation	Mutation	Mutation	WT	Mutation	Mutation	Mutation	WT	WT
